# Supplementary material for: Is every comparison a thief of joy? Polish validation of the Iowa-Netherlands Comparison Orientation Measure and the indirect role of social comparisons in the relationship between emotional stability and the impostor phenomenon
Source: PLoS One. 2025 Sep 25;20(9):e0333095. doi: 10.1371/journal.pone.0333095 (PMC12463242; doi:10.1371/journal.pone.0333095)
Supplement: S5 File — (XLSX) [file pone.0333095.s005.xlsx]

## Sheet: Study1
Gender (0 = male; 1 = female; 2 = non-binary; 3 = other)	INCOM item 1 (ability)	INCOM item 2 (ability)	INCOM item 3 (ability)	INCOM item 4 (ability)	INCOM item 5 (ability; reversed)	INCOM item 6 (ability)	INCOM item 7 (opinion)	INCOM item 8 (opinion)	INCOM item 9 (opinion)	INCOM item 10 (opinion)	INCOM item 11 (opinon; reversed)	INCOM-PL: abilitiy comparisons	INCOM-PL: opinion comparisons	Maladaptive perfectionism	Adaptive perfectionism	Self-compassion	Self-compassion: self-kindness	Self-compassion: self-judgement	Self-compassion: common humanity	Self-compassion: isolation	Self-compassion: mindfulness	Self-compassion: over-identification
1	4	4	4	2	3	4	4	4	5	4	4	21	13	71	58	74	17	13	14	17	12	17
1	4	4	4	5	5	5	4	3	3	4	3	27	10	125	72	59	10	20	12	16	9	14
1	2	1	2	1	4	4	5	5	3	2	1	14	10	58	83	125	25	5	20	5	20	8
1	4	4	4	4	4	5	5	5	4	4	3	25	13	81	67	93	19	13	16	11	15	11
2	4	2	4	4	4	4	4	3	4	4	5	22	11	114	70	64	11	20	8	17	16	12
1	3	2	2	1	2	3	5	4	2	3	3	13	9	63	72	111	22	10	20	9	17	7
1	4	4	4	4	4	4	5	4	4	4	4	24	12	40	65	96	18	11	16	9	14	10
1	5	5	5	4	5	5	4	4	4	4	4	29	12	134	89	36	6	23	5	18	8	20
0	2	2	2	4	4	4	5	5	4	4	2	18	13	48	61	110	21	13	20	8	20	8
1	5	5	5	5	5	5	5	5	5	3	3	30	13	96	66	72	21	13	12	20	12	18
1	4	3	4	1	3	4	4	4	3	2	4	19	9	96	73	72	21	22	12	17	15	15
1	4	4	4	3	4	3	5	3	2	3	3	22	8	115	60	65	10	17	8	15	13	12
0	4	4	4	3	4	5	5	4	3	4	3	24	11	91	72	80	17	17	16	16	16	14
1	5	5	5	5	5	5	5	5	5	5	2	30	15	90	61	85	16	16	15	14	16	10
1	5	5	5	5	5	5	5	5	4	4	3	30	13	121	56	50	9	21	9	16	7	16
1	5	4	4	5	5	5	4	2	2	4	5	28	8	122	83	59	12	20	10	16	11	16
1	5	5	5	5	5	5	5	4	4	5	3	30	13	114	75	44	7	23	10	20	9	17
1	4	4	1	2	3	1	3	2	2	1	3	15	5	37	51	117	25	5	16	5	15	7
1	3	3	4	3	3	3	3	3	3	4	3	19	10	119	61	55	10	19	10	16	8	16
1	2	5	5	5	5	5	4	4	3	4	4	27	11	136	63	43	11	21	9	20	6	20
1	4	4	4	2	3	2	4	4	4	2	2	19	10	91	80	69	13	15	15	15	10	17
1	2	4	2	4	3	2	5	3	2	4	2	17	9	53	70	103	21	13	20	10	15	8
1	3	4	4	3	4	5	4	3	4	3	4	23	10	79	48	56	11	16	5	16	8	14
1	4	4	5	5	5	3	5	5	5	5	5	26	15	120	61	55	12	21	12	17	8	17
1	4	4	5	4	4	5	4	5	5	5	3	26	15	71	63	83	19	8	12	16	12	14
1	2	2	4	2	1	2	5	5	2	4	4	13	11	101	84	65	16	18	9	19	14	15
1	4	3	3	3	2	3	4	4	4	4	4	18	12	79	71	48	10	25	11	17	6	15
1	1	4	4	4	4	4	5	4	5	4	4	21	13	111	57	32	5	24	8	20	5	20
1	5	4	5	4	4	4	4	5	4	4	4	26	13	107	72	53	14	22	8	19	12	18
1	5	3	4	5	5	5	5	5	3	2	5	27	10	94	61	71	14	13	14	18	11	15
1	4	4	4	4	4	4	4	4	4	4	2	24	12	80	38	80	14	14	15	12	12	13
1	4	4	4	4	2	4	1	4	4	4	4	22	12	54	40	72	8	5	12	8	5	18
1	1	5	5	5	5	5	2	4	4	4	2	26	12	73	44	53	5	12	7	19	8	14
1	5	5	5	5	5	4	4	4	1	1	3	29	6	103	79	56	10	14	6	15	6	15
1	2	4	4	4	5	4	4	4	3	4	4	23	11	87	56	57	15	17	5	14	9	19
1	3	4	4	4	5	4	5	4	4	5	4	24	13	99	56	67	14	20	15	15	11	16
1	4	4	4	4	4	4	4	3	2	3	3	24	8	74	38	63	10	9	14	16	5	19
1	4	4	3	4	4	4	4	4	4	4	4	23	12	83	56	86	21	17	20	16	16	16
0	2	2	2	4	3	4	4	4	2	2	3	17	8	93	76	59	10	21	8	14	11	13
1	4	4	4	4	4	4	4	4	4	2	2	24	10	105	56	56	15	17	4	19	8	13
1	2	5	4	4	5	4	4	4	4	3	5	24	11	116	75	47	8	21	5	14	7	16
1	5	5	5	5	5	5	5	5	5	4	3	30	14	77	22	78	19	18	14	17	13	11
1	2	5	5	5	5	5	5	5	5	5	3	27	15	77	63	74	18	20	11	14	14	13
1	4	5	5	4	4	4	5	5	5	5	3	26	15	131	82	54	10	25	12	15	11	17
1	5	5	5	4	4	4	4	4	4	5	3	27	13	125	61	41	5	24	9	18	7	16
1	5	5	5	5	5	5	2	1	2	3	4	30	6	141	68	51	9	20	8	18	10	16
1	2	2	2	3	3	3	4	3	2	4	2	15	9	53	68	79	15	15	12	12	12	11
0	2	4	5	4	4	4	3	5	3	4	1	23	12	112	64	76	14	13	12	16	14	13
1	4	4	4	4	4	4	5	5	4	4	3	24	13	100	43	54	12	20	14	18	6	18
1	5	5	5	5	5	5	5	5	5	5	2	30	15	73	74	91	19	11	15	9	10	11
1	5	5	4	4	2	4	4	4	2	4	3	24	10	107	91	81	18	15	11	12	17	16
1	5	4	4	4	5	5	5	5	5	5	3	27	15	99	50	59	13	18	9	16	10	17
1	2	2	4	2	4	4	5	3	4	2	2	18	9	102	65	73	13	15	11	14	14	14
1	4	4	4	4	4	2	3	5	2	5	1	22	12	78	57	83	22	18	14	12	13	14
1	4	5	4	4	5	4	5	4	4	4	4	26	12	95	43	85	17	11	11	13	15	12
1	4	5	5	5	5	5	5	5	5	2	2	29	12	125	90	75	18	21	18	20	13	11
1	5	5	5	5	5	4	4	5	5	5	5	29	15	79	52	63	16	13	6	12	6	18
1	5	5	4	5	5	4	3	3	3	4	3	28	10	137	67	45	6	23	8	17	10	17
1	5	5	5	5	5	5	4	5	5	5	3	30	15	152	76	38	7	24	7	20	8	18
1	5	5	5	5	5	5	5	5	5	5	3	30	15	147	68	26	5	25	4	20	4	20
1	1	2	1	1	1	1	2	1	1	1	1	7	3	89	80	68	11	18	12	11	9	13
0	4	4	5	5	5	4	2	2	4	4	4	27	10	105	49	79	13	11	16	18	16	15
1	4	4	5	5	5	4	5	5	4	4	4	27	13	118	79	60	16	22	13	18	12	19
1	4	5	4	5	5	5	4	4	3	4	4	28	11	116	65	55	10	20	9	14	9	17
0	3	4	4	5	5	2	4	3	4	4	3	23	11	102	67	62	14	20	7	16	11	12
0	5	5	5	5	5	5	2	4	4	4	4	30	12	83	71	82	13	17	20	16	16	12
1	3	5	5	5	5	5	4	3	5	5	4	28	13	144	56	44	9	24	9	20	9	17
1	2	2	2	4	3	2	4	4	3	4	3	15	11	82	42	51	9	20	7	15	9	17
1	3	4	4	4	4	4	3	4	3	3	3	23	10	110	54	55	10	19	9	15	10	18
1	3	4	4	4	4	5	5	5	4	4	3	24	13	132	73	66	15	20	14	18	14	17
0	1	1	2	3	1	4	5	5	4	4	2	12	13	135	79	55	7	14	6	17	10	15
0	3	4	4	4	4	2	4	4	4	4	4	21	12	85	63	85	20	16	14	13	13	11
0	2	3	4	4	4	4	4	2	2	4	4	21	8	92	51	67	11	18	12	12	10	14
0	2	4	4	2	3	1	4	4	3	4	4	16	11	37	64	101	20	12	12	7	17	7
0	4	4	3	5	4	5	3	4	5	4	4	25	13	115	60	43	5	22	7	18	10	17
1	2	4	4	4	5	5	4	4	4	5	4	24	13	112	56	72	16	13	11	13	9	16
0	2	4	4	3	4	4	3	4	3	3	2	21	10	130	77	42	9	25	8	20	8	16
0	4	2	4	5	5	4	1	1	1	4	3	24	6	76	50	75	9	11	10	9	8	10
1	2	4	4	4	5	4	3	3	3	4	2	23	10	92	55	60	12	21	12	18	9	12
1	4	5	5	4	4	1	5	5	5	2	5	23	12	101	84	60	22	23	4	20	17	18
1	2	4	4	4	4	4	5	5	2	5	3	22	12	99	68	98	24	12	14	12	18	12
1	4	4	4	3	5	5	4	4	4	4	4	25	12	130	78	39	5	24	6	17	9	18
0	5	5	5	5	5	5	5	5	4	3	4	30	12	85	79	75	18	17	13	16	14	15
0	2	2	2	4	2	3	3	2	3	4	2	15	9	93	62	65	10	17	10	14	11	13
1	3	4	4	4	4	4	2	3	3	3	4	23	9	108	57	49	7	18	6	16	10	18
1	5	5	5	5	5	5	5	5	4	4	3	30	13	109	76	57	9	21	9	16	12	14
1	4	4	3	4	4	2	5	4	4	4	4	21	12	95	53	60	11	23	14	14	9	15
1	3	4	4	4	5	3	5	3	2	4	2	23	9	108	70	60	11	14	8	17	12	18
0	5	4	5	5	3	4	5	5	4	5	2	26	14	75	73	91	22	16	15	11	15	12
1	1	1	1	1	1	1	5	5	4	4	1	6	13	43	60	121	23	7	20	6	19	6
1	1	1	3	2	1	1	3	3	2	3	1	9	8	49	56	113	25	5	18	9	17	11
1	3	4	4	5	4	4	4	4	4	1	4	24	9	117	75	41	7	23	7	16	7	19
1	3	4	4	4	4	4	4	4	4	4	2	23	12	62	54	92	20	12	16	12	14	12
1	4	4	4	4	4	4	4	4	5	4	2	24	13	109	54	30	5	25	8	20	4	20
1	3	4	4	4	4	4	5	4	4	4	2	23	12	76	83	91	16	11	14	6	14	14
0	5	5	5	4	5	4	4	4	2	4	2	28	10	97	68	58	11	20	11	18	11	15
1	5	5	5	5	5	4	5	5	5	5	4	29	15	100	61	89	19	15	19	14	17	15
1	1	1	1	1	1	1	4	4	3	4	3	6	11	35	54	100	19	10	16	5	14	12
1	1	1	1	1	1	1	5	4	3	4	1	6	11	25	34	110	21	9	17	7	18	8
0	4	4	4	4	4	3	3	4	2	3	3	23	9	122	69	56	7	20	8	16	12	13
1	4	3	1	2	2	4	2	4	2	5	1	16	11	53	58	84	20	13	8	9	13	13
1	4	4	5	5	4	5	4	4	4	4	4	27	12	127	66	47	8	20	10	19	6	16
1	4	3	3	3	2	3	3	3	3	4	2	18	10	66	64	95	19	14	14	10	16	8
0	2	2	4	3	1	1	2	3	2	2	2	13	7	102	68	85	11	19	15	6	15	9
1	4	3	4	3	3	3	4	3	3	4	2	20	10	78	67	85	20	14	13	13	14	13
1	2	4	4	4	5	5	5	5	5	5	2	24	15	143	78	41	6	23	8	19	8	17
1	4	4	4	3	4	4	4	4	4	4	3	23	12	97	64	48	11	22	10	18	7	18
1	2	2	3	2	2	2	5	4	3	3	2	13	10	36	76	126	25	8	20	4	20	5
1	2	2	2	2	2	1	4	4	4	4	2	11	12	38	76	84	17	13	12	11	13	12
1	2	2	2	2	2	2	4	5	4	5	2	12	14	52	71	96	18	11	8	6	17	8
1	5	4	4	3	5	3	2	3	4	5	3	24	12	94	60	60	14	20	14	16	10	20
1	4	2	2	2	4	4	4	4	2	4	2	18	10	61	86	111	23	7	16	7	17	9
1	3	4	4	4	4	2	4	4	4	4	3	21	12	84	77	78	13	21	20	16	20	16
1	1	1	1	1	1	1	5	4	4	3	1	6	11	25	48	121	25	5	14	6	20	5
0	4	5	4	4	5	4	4	4	3	3	4	26	10	140	74	37	7	25	7	19	9	20
1	3	3	3	3	3	3	5	5	4	4	3	18	13	118	73	75	15	16	12	13	12	13
1	4	4	4	4	4	4	3	4	4	3	3	24	11	110	64	60	11	20	13	16	9	15
1	4	3	2	3	2	2	2	4	3	3	2	16	10	58	80	98	21	9	17	13	15	11
1	4	5	4	5	3	5	4	4	3	2	4	26	9	133	77	56	10	21	12	20	13	16
1	3	2	3	2	3	2	4	4	4	4	3	15	12	74	58	75	9	9	20	16	12	19
1	4	5	4	5	4	4	4	4	3	4	4	26	11	105	60	64	13	22	14	18	14	15
1	3	4	5	3	3	2	2	3	4	4	2	20	11	107	85	54	5	22	8	13	12	14
1	5	4	5	4	5	5	4	4	3	3	3	28	10	83	47	44	8	21	8	19	7	17
1	4	5	5	4	5	5	5	5	4	2	3	28	11	140	71	33	8	25	4	20	8	20
1	2	3	2	4	2	2	4	4	4	4	2	15	12	48	44	118	25	5	20	12	16	4
1	2	3	3	2	2	3	3	4	4	4	5	15	12	79	39	74	16	12	12	15	11	16
1	5	5	4	5	5	5	3	5	5	5	2	29	15	112	64	67	13	20	11	17	16	14
1	5	4	4	4	4	4	4	4	4	4	4	25	12	113	53	32	5	19	4	20	4	20
1	4	4	2	3	3	3	4	4	2	5	1	19	11	67	74	98	21	13	16	7	14	11
1	1	1	1	1	1	2	4	4	3	4	1	7	11	34	29	104	18	6	16	7	12	7
1	4	4	3	5	4	3	5	5	5	5	4	23	15	126	61	43	6	21	7	18	8	17
1	3	5	5	4	5	4	3	3	4	4	3	26	11	92	70	61	10	15	11	15	9	17
1	5	5	5	2	4	4	5	5	4	4	2	25	13	103	51	56	11	21	12	16	9	17
0	1	2	1	1	1	1	4	4	4	4	1	7	12	22	69	99	16	5	6	4	12	4
1	3	4	4	2	4	3	5	5	4	4	3	20	13	54	77	109	25	10	18	11	19	10
1	1	1	3	2	1	1	3	2	2	3	3	9	7	85	55	51	6	22	9	15	9	14
0	5	5	5	5	5	5	4	5	3	4	4	30	12	133	46	71	14	21	17	19	17	15
1	2	3	3	3	2	2	3	3	2	3	4	15	8	142	66	45	5	25	11	13	5	16
1	3	4	4	4	4	5	2	2	4	4	4	24	10	133	53	41	9	23	6	17	7	19
1	4	4	5	4	4	3	3	5	5	5	4	24	15	99	55	71	19	19	12	16	15	18
0	4	5	4	4	4	5	5	4	5	5	3	26	14	96	86	61	8	20	9	10	13	17
1	1	3	4	4	4	2	5	5	4	5	1	18	14	108	67	69	17	16	17	18	8	17
1	3	4	3	4	3	2	5	3	3	2	3	19	8	88	74	69	11	18	12	14	9	9
0	4	4	4	4	5	5	4	5	4	4	1	26	13	112	82	72	12	20	14	16	18	14
0	4	5	5	5	5	4	4	4	4	2	2	28	10	92	74	86	20	14	8	12	16	10
1	5	5	5	5	4	5	5	5	2	3	3	29	10	91	55	74	17	16	15	19	13	14
1	4	4	4	4	4	5	1	1	1	2	3	25	4	107	32	55	11	17	10	18	8	17
0	5	4	3	5	4	4	1	2	1	2	2	25	5	139	72	39	10	25	8	19	7	20
1	5	4	3	5	4	4	2	4	4	3	4	25	11	98	52	58	10	16	9	16	9	16
1	3	2	2	2	1	1	4	4	1	1	1	11	6	39	86	119	23	7	20	4	19	10
1	2	1	2	1	5	1	4	4	2	2	3	12	8	51	46	76	16	13	16	14	10	17
1	4	5	5	4	4	5	5	5	5	5	3	27	15	126	55	56	10	23	12	13	9	17
1	4	4	4	4	4	5	4	4	4	5	4	25	13	91	62	56	14	16	5	15	8	18
0	4	1	4	2	2	2	4	4	4	4	2	15	12	68	73	86	16	16	16	7	12	13
1	3	5	5	5	5	5	5	5	5	5	5	28	15	115	82	57	11	18	8	16	11	17
1	4	4	4	4	4	3	4	4	5	5	4	23	14	101	81	74	15	18	15	13	12	15
1	2	4	4	2	3	4	4	5	2	4	3	19	11	89	68	64	11	16	8	12	10	15
0	4	4	4	4	4	4	4	4	4	4	4	24	12	109	53	48	12	19	6	18	9	20
1	2	3	4	4	4	3	3	2	2	3	3	20	7	84	56	83	13	13	13	11	16	13
1	4	4	4	4	5	3	3	4	5	4	4	24	13	125	60	45	7	23	8	15	9	19
1	3	5	5	5	5	5	5	4	5	5	5	28	14	127	91	45	5	25	9	14	12	20
1	5	4	3	4	4	4	2	2	2	2	4	24	6	113	34	42	6	18	5	16	6	19
1	3	2	4	3	3	2	4	4	4	4	4	17	12	62	50	86	19	12	12	13	13	11
1	2	3	4	3	2	2	4	4	4	4	4	16	12	97	46	79	7	17	17	11	14	9
0	3	2	4	3	3	1	3	2	2	2	2	16	6	40	62	107	20	9	10	4	16	4
0	5	4	4	4	4	5	4	4	4	4	4	26	12	112	66	45	12	25	8	17	9	20
0	2	2	3	3	3	2	5	1	1	2	5	15	4	77	86	70	10	17	11	15	11	8
1	1	4	4	1	2	1	4	4	5	3	1	13	12	61	60	83	15	11	8	10	14	11
1	2	4	4	4	5	5	4	4	4	4	3	24	12	127	73	50	9	23	9	14	9	18
1	4	4	4	4	3	2	4	4	4	4	2	21	12	118	65	78	25	25	20	20	20	20
1	5	3	4	5	5	5	5	5	4	4	2	27	13	110	63	62	14	20	9	17	14	16
0	2	2	5	5	5	5	4	4	4	2	5	24	10	137	61	42	6	21	5	19	9	16
0	5	4	4	4	3	3	5	5	5	5	4	23	15	120	83	67	18	19	10	18	15	17
1	2	4	5	5	5	5	4	4	2	3	5	26	9	118	80	63	12	19	12	13	11	18
1	4	3	2	4	3	2	5	5	3	4	2	18	12	58	50	88	16	17	19	9	14	13
1	4	4	4	5	5	4	4	5	3	5	4	26	13	101	61	51	9	21	8	17	9	15
1	2	2	2	2	5	2	5	3	3	5	4	15	11	52	80	97	18	16	14	8	18	7
1	4	3	3	4	4	4	5	5	4	4	3	22	13	58	61	91	20	13	14	12	16	12
1	2	3	4	5	4	3	5	4	4	2	3	21	10	93	51	71	17	16	12	15	11	16
0	5	4	4	4	5	4	5	4	4	3	2	26	11	117	64	59	10	17	11	14	10	19
2	4	5	5	5	5	5	5	4	4	4	4	29	12	134	63	45	7	23	9	19	9	16
1	2	5	5	5	5	5	5	5	2	4	2	27	11	143	74	34	5	25	6	20	10	20
0	1	5	5	5	5	5	4	4	4	4	4	26	12	130	57	43	6	22	6	17	10	18
0	5	5	5	5	5	5	2	1	2	2	2	30	5	101	55	85	11	19	20	12	16	9
1	3	4	4	4	4	4	5	5	5	5	3	23	15	123	46	41	7	22	7	16	6	19
0	4	5	5	5	5	5	4	5	3	3	3	29	11	116	76	62	10	18	5	16	16	13
1	2	5	4	5	3	3	4	4	4	4	5	22	12	126	46	57	14	21	11	17	10	18
1	5	5	5	5	5	5	5	5	4	5	5	30	14	141	77	41	11	24	7	20	6	17
0	2	4	5	3	5	2	5	1	2	4	4	21	7	76	33	51	10	18	4	17	8	14
0	2	2	3	4	3	1	4	4	2	4	4	15	10	69	68	76	21	20	11	13	16	17
0	4	4	4	4	5	4	5	5	5	5	4	25	15	49	68	88	18	10	12	15	19	14
1	5	5	5	5	5	5	5	5	5	5	4	30	15	151	58	39	6	25	14	19	5	20
0	2	2	2	4	1	1	4	4	3	5	2	12	12	52	67	105	21	11	18	10	17	8
1	4	2	4	4	4	4	5	3	4	2	3	22	9	123	84	50	5	25	12	12	12	20
2	2	5	3	5	4	4	2	5	1	3	5	23	9	134	56	54	9	19	16	18	8	20
1	4	4	3	4	4	4	4	4	3	4	3	23	11	89	59	59	11	20	9	15	13	17
1	4	5	4	5	4	4	5	4	5	5	2	26	14	76	64	91	21	14	15	11	13	11
1	3	4	3	5	3	4	5	5	5	3	3	22	13	106	73	54	14	22	8	18	12	18
1	3	2	2	4	3	4	3	3	2	2	2	18	7	56	65	78	15	10	10	13	10	12
1	4	5	5	5	5	5	4	3	2	3	4	29	8	130	63	47	6	23	7	15	10	16
1	1	1	1	1	1	1	4	3	1	1	1	6	5	105	68	44	7	23	12	19	9	20
0	2	2	3	3	2	3	4	2	2	3	3	15	7	73	79	77	14	19	12	10	15	13
0	3	2	4	5	5	4	4	4	3	3	4	23	10	102	62	50	11	22	11	17	8	19
0	5	5	5	5	5	5	5	5	5	5	4	30	15	136	70	56	16	19	7	20	14	20
0	4	4	4	4	4	5	4	4	1	4	4	25	9	133	66	54	8	23	7	17	14	13
1	3	5	4	4	5	5	4	3	3	3	2	26	9	142	71	41	8	25	9	18	8	19
1	2	4	4	5	3	4	4	4	4	4	2	22	12	110	69	67	16	18	6	12	13	16
1	3	3	4	4	4	4	3	4	4	3	3	22	11	115	68	48	8	20	6	18	9	15
1	5	5	5	5	5	4	5	4	3	4	4	29	11	130	57	41	5	21	5	17	8	17
1	3	3	4	4	3	3	3	4	2	3	5	20	9	73	81	84	12	11	10	9	12	8
1	5	4	4	5	4	5	3	2	2	2	4	27	6	113	49	69	15	12	14	19	10	17
1	5	5	5	5	5	5	4	4	4	4	4	30	12	122	49	41	8	18	6	17	4	20
1	2	2	2	2	2	3	4	4	4	4	5	13	12	85	53	60	11	14	8	16	11	18
1	4	5	5	5	5	5	5	5	5	5	3	29	15	146	64	33	7	23	6	20	5	20
1	2	4	5	5	4	3	5	5	5	5	2	23	15	105	87	77	16	16	11	14	17	15
1	2	4	3	3	4	2	4	2	4	3	3	18	9	76	65	71	13	14	10	11	10	15
1	4	2	2	2	2	2	4	4	2	2	3	14	8	97	76	56	12	19	7	14	8	16
1	3	5	2	5	5	4	4	4	4	4	3	24	12	122	70	41	8	23	6	16	7	19
1	3	3	4	4	3	4	4	3	2	4	2	21	9	95	67	62	11	17	8	14	9	13
0	2	4	2	4	4	4	5	4	3	5	4	20	12	97	76	54	8	18	9	16	10	17
2	3	5	4	5	5	4	5	4	4	4	3	26	12	88	72	57	13	19	12	19	11	19
0	2	4	4	3	4	2	5	4	4	4	3	19	12	89	51	66	8	17	12	11	9	13
1	4	5	4	4	4	4	4	4	4	4	4	25	12	102	58	59	13	18	8	18	9	13
1	4	5	5	5	5	4	3	4	4	4	3	28	12	115	77	74	16	19	15	11	12	17
0	2	1	4	1	1	2	4	4	4	5	1	11	13	38	71	119	24	11	16	4	20	4
1	4	4	4	5	4	4	4	4	3	3	3	25	10	115	54	58	11	19	11	16	10	17
1	5	5	5	5	5	5	3	4	5	4	3	30	13	73	82	75	20	17	16	18	12	16
0	1	5	4	5	5	1	5	5	4	4	3	21	13	71	34	75	14	17	8	15	18	11
1	4	4	3	4	4	3	4	4	4	4	2	22	12	51	53	92	19	15	12	6	16	12
1	5	5	5	5	5	5	1	2	2	2	2	30	6	117	77	35	5	22	4	18	5	17
1	3	5	5	5	5	4	3	4	5	3	1	27	12	118	60	65	11	20	9	13	10	10
1	3	4	1	2	2	3	5	4	3	5	5	15	12	75	73	74	14	17	11	11	11	12
1	3	5	5	5	5	4	4	4	4	3	4	27	11	95	53	57	11	17	10	15	9	19
1	5	4	5	5	5	5	4	3	3	4	5	29	10	137	60	53	14	20	9	18	9	19
1	4	4	4	4	3	3	3	5	5	5	5	22	15	70	38	73	19	12	13	16	10	19
1	4	5	3	5	5	5	3	5	4	5	5	27	14	129	70	48	9	24	11	17	10	19
0	3	5	4	5	5	4	3	2	4	4	2	26	10	78	74	60	9	16	10	15	10	16
1	5	5	5	5	4	5	4	4	4	4	4	29	12	122	54	36	5	25	10	20	7	19
1	2	2	2	3	2	2	3	4	3	3	2	13	10	53	41	97	16	10	14	9	14	6
1	3	3	4	5	4	4	3	4	2	4	2	23	10	103	81	68	17	17	13	19	13	17
1	2	5	4	5	5	4	4	5	5	5	4	25	15	148	71	38	10	25	5	20	8	18
1	4	4	3	4	4	4	5	4	4	5	1	23	13	118	79	64	9	16	11	14	10	14
1	5	5	5	5	5	5	3	5	3	5	5	30	13	137	73	45	9	23	6	20	8	13
1	4	5	5	5	5	5	5	5	5	5	5	29	15	131	84	50	12	23	10	15	8	20
0	2	2	1	1	3	3	3	4	4	5	2	12	13	98	64	70	15	16	10	13	11	15
0	4	5	5	5	5	5	5	5	5	5	5	29	15	104	79	61	12	15	10	17	9	16
1	1	3	2	2	2	2	3	4	2	4	3	12	10	93	57	74	19	11	8	16	12	16
1	2	2	3	2	3	2	4	4	3	4	3	14	11	52	42	101	21	11	16	10	16	9
1	2	2	2	4	4	2	3	2	2	3	2	16	7	80	72	57	13	19	6	16	8	13
1	4	4	4	3	3	3	2	2	3	3	4	21	8	112	67	78	23	13	12	18	13	17
1	4	4	2	3	3	3	3	3	2	3	2	19	8	105	57	58	15	15	8	19	8	17
1	5	5	5	4	5	5	5	5	5	5	1	29	15	150	89	32	5	25	5	20	8	19
1	4	3	4	4	3	4	2	1	4	4	4	22	9	118	43	33	6	24	6	20	6	19
1	4	3	2	3	4	2	3	4	3	3	3	18	10	83	45	69	10	17	12	16	13	11
1	5	5	4	4	5	4	5	5	3	3	3	27	11	101	79	53	10	19	7	14	10	19
1	5	5	5	5	1	5	5	5	5	5	1	26	15	123	82	28	5	25	5	19	4	20
1	3	3	3	4	3	4	3	3	3	3	4	20	9	130	38	62	7	19	11	14	13	14
1	4	2	4	5	3	2	4	3	2	4	4	20	9	78	57	77	18	17	10	18	16	10
1	3	4	4	4	4	4	4	2	3	4	3	23	9	74	46	102	20	12	16	7	15	8
0	4	2	3	2	2	2	5	4	5	5	2	15	14	65	75	114	23	8	19	9	17	6
1	4	1	2	3	1	2	5	3	5	4	1	13	12	75	72	108	25	15	17	8	19	8
1	5	5	5	5	5	5	5	5	5	5	5	30	15	146	80	68	15	21	18	19	14	17
1	4	4	5	5	3	4	5	5	4	3	3	25	12	125	54	61	13	22	12	16	13	17
1	2	2	3	3	2	3	4	3	2	2	2	15	7	87	71	52	10	22	8	18	12	16
1	3	4	4	4	3	4	5	4	4	4	3	22	12	86	43	59	11	19	11	16	10	16
1	4	2	3	3	4	3	4	4	3	3	3	19	10	70	69	82	16	15	15	15	15	12
0	4	4	4	4	3	4	5	4	4	3	3	23	11	82	45	85	15	11	15	16	15	11
0	4	4	4	4	4	4	4	4	5	4	2	24	13	130	53	52	7	21	11	18	11	16
1	4	4	4	4	4	3	3	3	4	4	3	23	11	99	77	68	13	18	12	15	11	13
0	3	4	3	4	3	3	4	4	4	4	3	20	12	81	70	87	15	16	15	10	15	10
1	3	4	3	5	4	5	5	5	5	5	5	24	15	111	50	66	15	19	12	17	15	18
1	1	4	3	4	4	5	4	5	4	4	4	21	13	87	58	62	13	25	16	16	12	16
1	2	4	3	4	3	2	4	4	4	4	3	18	12	52	57	85	13	9	12	9	12	12
1	1	1	3	1	1	2	4	3	4	1	1	9	8	38	57	103	19	9	14	7	16	8
1	2	2	2	2	1	2	4	2	2	2	5	11	6	81	34	82	7	14	15	15	17	6
0	3	4	5	3	5	4	1	2	4	4	5	24	10	117	54	37	5	18	4	17	4	19
1	5	5	4	5	5	4	1	3	4	3	4	28	10	129	55	42	9	24	8	20	10	19
1	5	3	3	5	5	5	4	4	5	3	2	26	12	117	52	59	13	20	9	15	12	18
1	2	2	4	3	3	3	2	4	2	2	3	17	8	83	71	77	16	14	14	12	12	17
1	2	4	4	2	4	3	2	3	2	3	4	19	8	79	47	84	20	10	15	15	13	17
1	3	4	4	5	4	4	4	4	4	4	1	24	12	120	43	56	10	25	13	17	14	17
1	4	4	3	4	3	4	4	4	3	2	3	22	9	96	74	73	18	16	13	15	9	14
1	3	4	4	5	4	4	4	4	2	2	3	24	8	105	35	64	14	19	7	16	12	12
1	2	3	2	4	3	2	5	4	4	4	3	16	12	55	53	87	16	18	16	10	14	9
1	4	2	5	1	4	4	5	4	4	4	4	20	12	87	54	58	9	23	11	15	13	15
1	3	4	3	4	3	4	4	4	2	4	2	21	10	81	74	74	11	17	11	11	11	9
1	5	4	4	4	5	5	5	5	4	3	5	27	12	114	71	51	10	16	9	16	6	20
1	4	4	4	4	5	4	3	4	4	4	5	25	12	137	58	48	6	22	8	18	10	14
0	1	1	1	1	1	1	4	3	3	4	4	6	10	114	29	46	9	23	5	20	11	14
1	4	5	5	5	5	5	5	4	2	3	4	29	9	140	83	51	12	24	9	17	11	18
1	2	2	2	2	1	1	4	3	2	1	2	10	6	59	70	95	14	12	16	8	13	6
1	1	1	3	4	3	3	4	2	2	3	4	15	7	84	64	62	14	18	5	15	12	14
1	3	2	1	1	1	3	5	4	4	4	4	11	12	54	46	89	20	17	15	11	16	12
1	4	4	4	4	5	5	4	3	4	4	3	26	11	136	41	31	5	23	5	19	4	19
1	1	5	5	5	5	5	3	5	5	4	5	26	14	148	27	26	5	25	4	20	4	20
1	4	4	4	4	5	4	5	4	4	4	2	25	12	137	54	52	9	21	10	16	10	18
0	4	4	4	4	4	4	4	4	4	4	5	24	12	88	50	85	16	15	16	12	14	12
1	2	4	5	5	5	5	5	5	4	5	2	26	14	113	81	40	9	24	5	14	6	20
1	2	4	3	4	5	4	4	3	3	4	2	22	10	77	71	60	12	20	11	13	9	17
1	5	5	5	5	5	5	4	4	5	2	5	30	11	140	59	46	9	21	8	17	8	19
1	5	5	4	5	5	4	5	5	5	4	4	28	14	106	79	59	15	25	8	15	17	19
1	1	5	5	5	5	2	5	5	5	5	5	23	15	131	75	52	13	18	8	20	11	20
1	2	4	4	4	5	5	5	5	4	3	1	24	12	115	75	58	14	20	8	18	11	15
1	4	4	3	3	2	2	4	2	4	4	3	18	10	93	69	45	6	20	6	18	9	16
1	4	5	5	5	5	4	2	4	2	4	5	28	10	134	34	54	12	18	9	18	10	19
0	4	4	2	4	5	1	3	4	4	4	4	20	12	87	50	62	11	17	9	16	9	12
1	1	1	1	1	1	1	5	4	3	4	2	6	11	31	79	110	24	10	12	4	17	7
1	2	4	5	4	4	4	4	5	5	5	2	23	15	84	80	103	20	10	12	6	16	7
0	5	4	2	5	5	5	4	5	2	3	5	26	10	125	74	63	15	21	15	17	13	20
1	4	4	4	4	4	1	5	4	4	4	2	21	12	56	78	66	7	17	10	8	10	14
1	1	4	3	2	4	4	4	4	3	4	4	18	11	62	63	76	14	17	12	13	13	11
1	4	4	5	5	5	5	2	4	4	5	4	28	13	99	50	67	14	19	13	17	14	16
0	1	2	2	2	2	2	4	4	4	4	4	11	12	70	78	92	18	18	16	6	16	12
0	4	4	4	4	4	4	5	5	4	4	1	24	13	31	79	103	16	9	18	5	14	9
1	2	2	5	4	4	4	4	4	4	4	3	21	12	48	47	77	18	12	9	10	10	16
1	4	4	5	2	4	1	4	2	1	2	5	20	5	71	66	68	8	14	7	10	9	10
0	2	4	3	3	4	1	5	2	2	3	4	17	7	73	56	50	9	19	8	18	10	18
0	4	4	4	5	4	4	3	4	2	3	4	25	9	105	65	78	14	14	14	15	12	11
1	4	4	5	5	5	5	4	5	4	5	4	28	14	130	60	59	14	20	12	18	9	16
1	5	4	5	5	5	5	5	5	4	5	2	29	14	129	72	43	11	21	4	18	7	18
3	1	5	2	5	5	5	4	3	4	2	3	23	9	110	72	61	10	16	8	15	11	15
1	4	5	4	5	5	4	5	4	4	4	4	27	12	101	51	62	16	18	13	17	10	20
1	2	4	5	5	5	4	4	4	4	5	3	25	13	137	77	44	10	25	9	20	12	20
1	2	3	4	4	5	2	4	4	4	4	4	20	12	66	62	99	20	13	17	11	17	9
1	5	5	5	5	5	5	3	2	2	3	3	30	7	105	67	49	9	18	6	15	6	17
1	3	4	4	5	4	5	5	5	3	4	2	25	12	114	80	51	8	21	6	14	10	16
1	1	2	2	3	3	2	4	4	3	4	2	13	11	81	49	74	10	14	8	6	13	15
1	4	4	4	4	5	5	3	4	4	4	5	26	12	140	42	54	11	24	14	20	12	17
0	5	5	5	5	5	5	4	2	4	2	3	30	8	132	57	41	7	21	8	19	7	19
1	4	3	5	3	3	5	5	3	4	4	3	23	11	119	68	77	18	15	15	15	11	15
1	5	5	5	5	5	5	2	2	4	5	5	30	11	152	80	28	5	25	5	20	5	20
2	4	2	4	5	3	4	5	5	3	4	3	22	12	111	81	47	13	23	11	20	8	20
0	5	5	5	5	4	5	5	5	5	5	4	29	15	147	73	42	6	25	9	19	11	18
1	3	3	3	3	2	3	3	4	3	2	2	17	9	109	66	54	10	21	7	13	8	15
0	2	5	5	5	5	5	4	4	4	5	4	27	13	125	45	36	5	21	5	19	6	18
0	2	4	5	4	5	4	4	5	5	4	4	24	14	116	37	43	6	19	9	19	7	19
1	3	4	4	5	5	5	4	2	4	3	4	26	9	98	75	44	8	19	7	17	6	19
1	4	4	3	4	4	5	5	5	4	4	2	24	13	83	52	59	15	19	10	15	7	17
0	1	4	4	2	2	2	3	4	4	5	3	15	13	127	52	74	7	18	13	13	16	9
1	5	4	5	3	5	4	4	5	4	4	2	26	13	147	49	39	5	25	5	19	11	16
1	4	4	4	3	2	4	5	5	5	5	2	21	15	126	65	38	6	23	9	20	8	20
1	1	5	5	5	5	5	5	4	3	4	5	26	11	134	33	41	5	16	4	18	4	16
1	4	5	5	5	5	5	4	4	3	2	2	29	9	109	72	38	8	24	7	19	7	19
1	1	2	2	1	1	1	3	3	1	1	5	8	5	27	65	123	25	6	20	4	16	6
0	2	2	3	2	2	1	4	3	3	3	4	12	9	84	62	58	11	20	12	16	10	17
1	5	5	5	5	5	5	2	4	4	4	4	30	12	146	68	37	5	24	7	17	6	18
0	1	1	1	1	1	1	1	1	1	1	5	6	3	121	78	44	5	25	8	19	13	16
1	4	4	4	3	2	3	3	4	4	4	4	20	12	136	62	54	12	20	7	17	11	17
1	3	5	5	4	5	4	4	3	2	2	3	26	7	131	67	36	7	23	6	19	7	20
1	3	1	3	4	1	3	2	4	4	2	3	15	10	88	73	85	18	18	19	16	16	12
2	4	5	4	4	2	5	4	3	4	4	2	24	11	121	69	80	19	21	15	13	19	17
1	3	2	2	2	3	3	3	3	2	5	4	15	10	62	56	79	17	16	14	14	14	14
1	2	2	4	4	3	2	5	5	5	5	3	17	15	75	68	92	18	15	15	8	14	10
1	2	3	4	4	4	5	4	3	1	4	2	22	8	95	66	82	16	15	12	11	13	11
1	4	5	5	5	5	5	4	4	3	3	4	29	10	145	69	46	8	20	14	20	6	20
0	2	5	5	5	4	5	5	5	3	4	5	26	12	123	50	44	10	25	12	20	9	20
1	3	3	3	2	2	3	2	2	1	1	3	16	4	123	77	35	5	22	5	19	6	18
1	5	5	5	2	4	4	5	5	5	4	2	25	14	144	85	41	5	24	10	19	8	17
0	4	4	4	4	4	5	5	5	5	5	1	25	15	144	63	33	5	23	6	20	6	19
1	4	5	2	5	5	5	5	5	5	5	2	26	15	102	63	71	15	15	14	19	13	15
0	1	5	5	5	5	5	5	5	5	5	5	26	15	140	67	39	5	25	4	20	12	15
1	3	2	3	5	3	5	5	2	2	2	2	21	6	103	53	57	11	17	8	14	9	18
0	4	5	5	5	5	5	5	5	5	4	4	29	14	138	63	52	10	21	6	20	14	15
1	2	4	5	5	5	4	4	4	5	4	4	25	13	113	61	47	9	21	5	16	10	18
1	5	4	5	5	5	5	3	3	4	3	4	29	10	130	55	40	7	19	8	19	5	20
1	4	4	4	4	4	4	5	5	4	4	4	24	13	65	65	73	16	17	9	14	11	10
1	3	3	3	3	3	3	3	3	1	3	5	18	7	95	65	79	16	13	11	12	12	13
0	3	4	1	1	2	1	4	4	4	3	1	12	11	40	78	108	22	7	9	6	16	4
1	2	2	2	2	2	2	5	4	3	4	4	12	11	48	69	92	20	9	12	11	15	13
1	4	4	4	5	5	5	4	4	4	3	4	27	11	122	57	52	7	22	11	17	10	15
1	4	4	5	5	5	5	5	3	5	5	4	28	13	99	40	47	12	22	4	13	8	20
1	4	4	3	4	5	5	4	4	4	3	4	25	11	113	47	54	10	20	14	18	9	19
0	3	2	3	3	3	3	4	4	3	3	3	17	10	43	70	109	19	5	14	7	16	6
1	2	4	4	2	3	4	5	5	4	5	3	19	14	95	57	51	8	19	10	14	5	17
1	4	4	4	5	5	5	4	4	2	4	5	27	10	120	72	53	7	23	10	16	10	13
0	4	4	4	4	5	4	5	5	4	5	5	25	14	90	41	85	20	13	16	16	12	12
1	5	5	4	4	5	5	4	4	4	4	4	28	12	98	39	46	8	22	8	18	9	17
1	2	2	3	2	3	3	5	5	4	4	2	15	13	131	70	44	10	23	7	16	7	19
1	5	5	2	4	5	4	5	4	3	5	3	25	12	98	84	72	15	21	10	13	15	12
1	1	4	5	4	5	5	3	5	4	4	4	24	13	124	70	41	7	21	8	18	6	19
1	1	2	4	4	4	5	4	2	3	3	3	20	8	119	69	57	8	14	9	18	9	15
1	3	4	4	5	4	4	3	4	5	5	4	24	14	114	56	48	9	21	7	17	10	18
1	3	4	5	3	4	4	5	5	5	5	3	23	15	96	58	87	22	11	16	17	15	16
0	4	4	5	4	5	5	4	4	5	5	4	27	14	126	58	45	8	21	8	19	5	14
1	3	5	4	3	5	4	4	4	4	5	2	24	13	122	88	55	9	22	12	16	8	14
1	5	5	5	4	5	5	4	4	4	5	2	29	13	132	71	51	15	22	5	14	7	18
0	1	4	5	1	5	4	4	4	3	4	4	20	11	74	46	65	11	15	10	17	12	14
1	2	2	2	2	2	2	4	2	1	2	1	12	5	45	84	118	20	7	16	4	19	4
1	5	5	4	5	5	3	4	3	3	4	3	27	10	140	73	60	11	21	12	18	14	16
1	4	2	2	4	3	3	1	1	1	3	4	18	5	129	51	42	5	23	6	17	9	16
2	3	4	3	5	4	4	5	5	3	5	4	23	13	147	66	34	8	22	4	20	4	18
1	5	5	5	5	5	5	4	4	4	4	4	30	12	127	58	45	9	24	9	18	10	19
1	4	4	3	4	5	4	5	3	5	4	2	24	12	119	65	34	5	24	5	15	4	19
1	2	4	4	5	4	3	5	4	4	4	3	22	12	102	66	55	6	21	9	15	12	14
1	1	5	4	5	5	5	3	4	5	4	3	25	13	131	60	49	10	17	7	18	8	19
1	3	2	2	3	2	3	5	4	2	4	2	15	10	79	65	76	20	12	11	15	8	14
1	4	5	5	5	4	3	4	4	3	2	4	26	9	77	48	68	14	16	11	15	11	15
1	4	5	5	5	5	4	5	5	5	5	3	28	15	109	73	61	12	20	11	15	12	17
1	5	5	5	5	4	5	5	4	5	4	4	29	13	108	57	60	20	17	12	20	7	20
1	2	4	4	5	4	2	5	3	3	3	2	21	9	100	52	84	20	12	12	14	12	12
1	3	5	5	3	5	4	4	5	4	5	3	25	14	112	90	62	16	23	9	16	15	17
1	5	5	5	3	5	5	5	5	3	5	3	28	13	108	75	76	20	14	17	19	12	18
1	4	3	5	5	5	4	4	4	5	4	4	26	13	125	25	32	5	24	5	18	6	20
1	4	4	4	4	3	3	4	4	4	4	2	22	12	59	74	95	19	9	18	18	17	10
0	4	5	5	5	5	5	2	4	4	4	5	29	12	133	68	42	8	20	8	19	7	20
1	5	5	5	5	5	5	5	5	5	5	3	30	15	117	63	46	10	21	9	20	8	18
1	4	4	3	5	4	5	4	4	4	4	3	25	12	108	71	64	15	18	12	19	12	16
1	4	4	5	5	3	3	5	5	3	4	4	24	12	103	82	84	22	14	14	17	16	15
1	4	4	4	4	5	3	3	4	4	4	3	24	12	125	73	75	16	16	16	17	14	16
1	3	5	5	5	5	5	4	4	4	4	3	28	12	109	63	67	17	17	10	18	13	16
1	1	5	5	5	5	5	5	5	5	4	4	26	14	141	50	37	8	23	8	20	4	18
1	4	3	3	4	3	3	4	4	3	4	2	20	11	94	53	60	11	15	4	17	9	10
1	4	3	2	3	3	3	4	4	4	4	2	18	12	50	67	95	18	12	14	10	15	8
1	5	5	4	4	5	5	4	4	4	4	3	28	12	129	48	47	11	21	9	20	8	18
1	5	4	5	5	4	5	4	4	4	5	1	28	13	130	50	51	10	19	7	18	9	16
1	2	2	3	4	2	4	2	3	3	4	3	17	10	88	61	79	15	11	10	10	10	13
1	3	4	4	4	3	4	5	5	5	3	3	22	13	49	40	110	23	12	19	8	20	10
1	4	2	2	1	1	1	1	2	4	4	1	11	10	89	60	88	9	9	15	10	11	6
1	4	4	4	4	4	4	4	2	3	4	2	24	9	91	76	72	15	18	11	15	16	15
1	3	2	4	4	3	2	4	5	3	4	4	18	12	108	63	68	12	17	10	14	13	14
1	4	4	5	5	4	4	4	4	4	4	4	26	12	109	39	46	10	20	5	18	9	18
1	2	4	4	4	5	5	5	4	3	4	2	24	11	115	78	59	14	18	6	13	8	16
1	5	5	5	4	5	5	4	4	4	5	4	29	13	125	61	50	7	20	10	16	8	17
1	1	4	4	2	4	4	5	5	3	4	5	19	12	124	68	45	7	21	7	18	10	18
0	5	5	5	5	5	5	5	5	5	5	3	30	15	113	69	55	12	19	11	17	9	19
1	5	5	4	5	4	3	5	5	3	4	2	26	12	119	55	59	13	20	13	15	9	19
0	3	2	3	4	3	2	3	4	4	4	2	17	12	64	60	101	25	10	13	12	18	11
1	2	4	4	4	4	4	3	2	4	3	4	22	9	121	50	57	10	18	9	16	10	16
0	1	3	4	4	2	2	5	5	2	4	3	16	11	97	82	74	18	17	15	15	11	16
1	5	5	5	5	5	4	4	5	5	4	3	29	14	90	36	90	13	16	19	10	16	10
1	4	4	4	4	5	4	4	4	2	4	4	25	10	90	51	63	16	15	9	19	10	16
0	4	4	4	4	3	3	5	4	3	4	2	22	11	52	79	97	20	11	14	10	16	10
1	2	5	4	5	5	5	2	5	5	4	4	26	14	138	73	41	10	22	5	18	6	18
0	5	5	5	5	5	5	5	4	5	4	4	30	13	109	80	88	20	17	19	18	18	12
1	2	4	5	5	4	5	3	2	3	2	4	25	7	134	62	40	8	17	4	18	4	19
2	2	4	4	4	4	4	5	5	5	5	3	22	15	103	56	78	17	16	14	14	13	14
3	4	5	5	5	5	5	4	4	2	3	3	29	9	136	55	45	11	24	7	19	10	18
0	3	4	4	3	4	4	4	5	4	4	3	22	13	139	63	56	8	22	10	14	12	16
1	1	4	5	5	5	2	4	5	3	4	2	22	12	92	73	61	13	15	8	15	8	16
0	3	2	3	2	3	3	4	4	4	3	3	16	11	87	68	67	10	15	10	13	11	14
1	3	5	5	5	5	5	4	4	4	4	3	28	12	124	51	37	6	20	4	19	6	18
1	5	4	4	2	3	4	4	2	2	4	3	22	8	130	70	71	15	16	9	15	15	15
0	4	4	4	3	4	4	4	4	4	3	4	23	11	94	70	72	15	17	12	14	12	14
1	3	3	3	5	4	4	4	4	4	5	4	22	13	71	68	91	19	12	12	11	16	11
1	4	4	4	5	4	5	4	4	4	4	4	26	12	123	48	57	10	21	11	13	9	17
1	4	5	5	4	5	4	3	4	4	2	4	27	10	113	68	44	7	18	6	18	5	16
0	4	4	4	4	4	3	2	2	2	2	3	23	6	103	85	46	9	17	4	20	12	20
1	3	3	2	4	3	2	3	3	2	3	1	17	8	118	83	64	18	22	8	16	14	16
1	4	4	4	4	5	5	5	5	4	4	3	26	13	103	63	34	5	25	12	20	4	20
1	4	4	3	4	3	4	3	3	2	2	3	22	7	116	60	48	9	20	8	17	7	17
0	2	2	2	2	2	2	4	3	3	4	3	12	10	56	61	91	17	16	18	10	16	12
0	4	4	4	4	3	3	4	4	3	4	3	22	11	67	75	82	5	21	20	12	20	8
1	2	2	2	2	2	2	3	3	3	4	3	12	10	59	59	102	18	10	19	8	15	10
0	1	1	1	1	5	1	1	1	1	1	5	10	3	57	68	110	21	9	12	4	16	4
1	2	2	3	4	4	4	4	4	4	4	2	19	12	92	66	64	12	18	9	16	13	14
1	4	4	4	4	4	4	4	4	4	4	2	24	12	125	87	71	13	22	16	14	15	15
1	2	4	4	2	4	2	5	5	4	5	2	18	14	117	76	53	10	17	6	13	7	18
1	4	4	4	4	4	4	5	5	5	4	4	24	14	131	76	67	21	22	10	20	16	16
0	1	1	3	3	1	1	5	5	3	5	1	10	13	73	91	110	25	5	12	12	20	8
1	1	5	5	5	5	5	5	5	5	5	5	26	15	151	81	31	5	25	9	20	4	20
0	2	2	4	2	2	2	4	4	3	4	2	14	11	67	68	106	25	13	20	12	20	12
1	2	2	4	2	3	3	4	4	4	4	1	16	12	124	76	62	10	18	10	15	11	14
0	2	3	3	3	2	2	4	4	4	4	3	15	12	61	71	91	17	13	14	11	15	9
0	5	5	4	4	5	4	3	4	5	3	3	27	12	75	77	60	12	21	7	15	14	15
0	2	4	5	1	3	3	5	4	2	4	4	18	10	64	64	91	24	14	17	16	16	14
