# Supplementary material for: Is every comparison a thief of joy? Polish validation of the Iowa-Netherlands Comparison Orientation Measure and the indirect role of social comparisons in the relationship between emotional stability and the impostor phenomenon
Source: PLoS One. 2025 Sep 25;20(9):e0333095. doi: 10.1371/journal.pone.0333095 (PMC12463242; doi:10.1371/journal.pone.0333095)
Supplement: S6 File — (XLSX) [file pone.0333095.s006.xlsx]

## Sheet: Study 2
Gender (0 = male; 1 = female; 2 = non-binary; 3 = other)	INCOM item 1 (ability)	INCOM item 2 (ability)	INCOM item 3 (ability)	INCOM item 4 (ability)	INCOM item 5 (ability; reversed)	INCOM item 6 (ability)	INCOM item 7 (opinion)	INCOM item 8 (opinion)	INCOM item 9 (opinion)	INCOM item 10 (opinion)	INCOM item 11 (opinon; reversed)	INCOM-PL (sum: items 1, 2, 3, 4, 5, 6, 8, 9, 10)	INCOM-PL: abilitiy comparisons	INCOM-PL: opinion comparisons	Impostor phenomenon	Impostor phenomenon: self-deprecation	Impostor phenomenon: inauthenticity	Impostor phenomenon: external ability attribution	Extraversion	Agreeableness	Conscientiousness	Intellect (or openness to experienxe)	Emotional stability	Self-esteem
1	4	4	4	4	5	4	4	4	3	3	3	35	20	10	64	23	19	22	8	13	14	16	5	27
1	2	4	4	4	4	4	5	4	4	4	3	34	18	12	42	15	11	16	17	17	8	12	13	53
1	5	5	4	5	5	5	3	4	3	3	3	39	19	10	64	22	21	21	5	17	19	12	7	34
1	5	5	4	5	5	5	5	4	4	4	3	41	21	12	43	12	21	10	16	18	9	16	15	54
1	4	4	2	5	4	4	5	5	5	4	4	37	21	14	31	11	11	9	14	18	18	17	8	65
1	4	3	3	5	4	3	3	4	4	4	3	34	21	12	38	15	15	8	19	18	18	17	13	62
1	4	4	3	2	4	4	5	5	4	4	4	34	20	13	42	17	15	10	14	15	15	18	8	51
1	4	4	2	2	4	4	3	4	4	4	1	32	20	12	26	10	9	7	16	16	16	13	11	60
1	4	4	2	4	4	4	5	4	4	4	2	34	21	12	29	9	6	14	18	20	12	16	11	66
1	5	5	5	5	5	4	4	5	5	5	3	44	19	15	71	26	21	24	16	16	17	12	6	33
0	1	1	4	1	1	1	4	5	1	4	1	19	20	10	59	26	13	20	8	17	7	15	7	20
0	4	4	5	4	4	4	4	4	4	4	4	37	19	12	57	24	21	12	16	18	16	17	9	43
0	5	5	5	2	5	5	5	5	5	4	5	41	22	14	64	22	21	21	11	19	5	18	4	24
1	5	5	5	4	5	5	4	5	5	5	4	44	18	15	75	27	24	24	17	16	19	13	7	42
1	4	2	2	2	2	2	4	4	2	4	2	24	17	10	46	19	14	13	18	18	6	10	12	53
1	4	4	5	4	5	5	5	4	5	4	5	40	18	13	74	27	22	25	15	17	12	8	5	27
0	4	4	4	4	4	4	4	4	5	4	3	37	19	13	60	25	18	17	5	14	18	14	7	33
1	4	4	4	4	4	4	4	4	2	4	4	34	21	10	59	20	20	19	14	16	9	19	11	47
0	4	5	5	5	5	4	4	5	2	4	5	39	18	11	62	24	17	21	15	13	18	15	5	45
1	4	4	4	2	4	5	5	5	4	4	2	36	18	13	62	26	20	16	12	18	13	14	12	36
1	4	4	4	4	4	4	4	4	4	4	2	36	22	12	38	14	13	11	16	14	13	20	9	64
0	3	4	4	3	4	3	5	4	4	2	4	31	19	10	43	20	11	12	15	15	17	15	6	39
1	5	4	4	4	5	5	4	5	4	5	5	41	19	14	44	14	13	17	13	19	12	13	4	39
1	3	4	4	3	3	2	5	4	3	4	3	30	20	11	38	15	13	10	9	19	14	12	15	52
1	4	5	5	5	5	2	5	4	5	4	2	39	21	13	64	26	21	17	9	19	10	15	4	33
1	2	4	4	4	4	4	4	3	2	3	4	30	17	8	69	25	24	20	12	7	18	17	7	65
1	4	5	4	5	5	3	4	5	5	4	2	40	20	14	55	28	15	12	6	19	14	17	5	43
1	4	4	4	4	5	4	4	4	4	4	4	37	18	12	39	14	12	13	19	16	12	12	11	50
1	4	5	4	5	5	5	4	4	5	4	4	41	21	13	77	26	24	27	5	20	13	12	8	19
1	2	4	4	4	5	4	4	4	3	4	3	34	22	11	54	21	20	13	7	18	13	19	5	49
1	2	5	5	5	5	5	4	3	2	4	5	36	19	9	34	21	7	6	16	16	10	16	4	52
1	5	4	5	5	5	5	5	5	5	5	4	44	16	15	79	25	26	28	7	15	15	11	6	32
1	4	4	4	4	4	4	4	4	4	4	4	36	18	12	65	23	23	19	16	16	11	12	10	28
1	2	5	5	5	5	5	5	5	5	5	2	42	22	15	25	9	11	5	9	19	14	19	13	66
1	5	5	4	4	5	4	5	4	5	5	3	41	19	14	67	25	18	24	14	16	9	14	6	33
1	4	4	4	4	4	4	4	5	5	5	2	39	19	15	42	20	9	13	10	16	12	15	8	50
1	2	4	4	4	5	2	4	4	3	4	4	32	20	11	60	23	16	21	15	14	13	14	9	46
1	4	4	4	4	4	2	5	5	4	5	2	36	20	14	44	21	11	12	20	18	16	11	16	59
1	5	5	5	5	5	5	5	5	5	5	4	45	20	15	77	28	24	25	18	20	16	8	4	37
0	5	5	1	1	1	1	5	5	5	5	1	29	22	15	24	10	10	4	20	20	4	20	4	60
0	1	3	3	3	1	1	5	5	3	4	1	24	21	12	44	20	12	12	18	13	14	18	16	61
1	3	4	3	2	4	4	4	4	3	2	2	29	20	9	44	21	13	10	8	13	16	13	15	55
1	5	2	2	5	5	2	4	4	2	4	4	31	20	10	38	14	12	12	9	16	14	13	10	38
1	3	4	4	4	4	4	4	4	4	4	3	35	19	12	54	21	16	17	12	14	18	14	5	20
0	4	4	4	4	4	5	3	4	2	4	4	35	18	10	52	20	16	16	16	14	16	17	10	55
0	4	4	3	3	4	3	5	5	3	4	3	33	19	12	31	12	9	10	8	15	12	17	7	49
0	3	4	2	4	5	3	5	3	2	4	4	30	21	9	41	12	11	18	18	16	12	17	11	60
1	2	4	4	2	2	4	5	5	4	5	2	32	21	14	48	24	16	8	17	20	11	15	5	40
2	2	2	4	5	3	2	4	4	3	4	3	29	19	11	62	22	21	19	6	9	12	17	9	34
1	4	4	4	4	5	4	4	3	4	4	3	36	19	11	65	24	17	24	10	15	13	13	10	37
1	4	4	4	4	4	4	4	4	4	4	2	36	19	12	50	20	11	19	12	14	13	15	10	46
1	5	5	5	5	5	4	5	5	5	5	5	44	22	15	74	26	26	22	7	17	7	17	7	24
1	4	5	4	4	4	4	4	4	4	4	4	37	18	12	52	23	13	16	14	16	9	11	7	35
1	5	5	5	4	4	5	4	5	4	4	4	41	19	13	66	26	18	22	9	15	9	16	5	31
1	2	2	2	2	2	3	5	5	5	5	3	28	20	15	56	20	18	18	16	15	10	12	9	45
1	2	4	1	2	4	2	4	4	4	4	4	27	19	12	51	21	12	18	17	17	15	16	9	49
1	5	5	5	4	5	5	5	4	4	4	4	41	21	12	41	21	12	8	14	18	17	20	6	40
0	1	3	3	3	2	3	4	4	3	4	3	26	21	11	28	9	10	9	18	16	20	19	14	69
1	4	3	4	5	4	4	4	5	4	3	4	36	22	12	74	27	23	24	9	18	7	19	7	34
1	2	1	2	1	2	4	5	5	4	5	3	26	22	14	33	19	8	6	19	18	15	20	11	51
1	2	4	4	4	5	4	5	5	4	5	5	37	20	14	76	27	25	24	8	17	10	16	5	32
1	4	5	5	5	5	5	4	5	4	5	4	43	20	14	55	25	15	15	4	15	15	15	7	41
1	2	5	5	5	5	5	5	5	4	4	3	40	21	13	50	20	19	11	19	18	11	19	8	39
1	2	4	2	5	5	5	4	2	1	4	4	30	22	7	67	26	26	15	4	17	9	16	11	38
1	1	4	4	4	5	5	5	5	2	4	5	34	21	11	34	18	12	4	16	18	15	19	13	55
1	4	4	5	4	5	5	4	4	3	4	3	38	20	11	67	25	21	21	20	20	15	18	14	41
1	2	4	4	4	4	3	5	5	5	4	4	35	20	14	53	23	13	17	9	19	10	13	7	43
1	5	5	4	4	5	5	4	2	3	4	4	37	20	9	56	24	15	17	17	18	13	15	8	47
1	4	4	2	4	4	4	4	5	4	4	4	35	20	13	32	15	9	8	19	19	18	17	14	61
0	2	4	5	2	4	5	4	5	4	4	4	35	20	13	55	18	20	17	13	14	7	16	5	43
1	2	4	4	4	4	4	5	4	4	4	3	34	20	12	55	24	15	16	7	16	18	13	8	39
1	4	4	2	4	4	5	4	4	4	4	4	35	19	12	49	13	19	17	16	16	7	11	16	50
1	2	2	3	2	2	2	5	5	3	3	2	24	20	11	40	14	14	12	16	17	10	16	16	53
1	1	5	5	4	5	5	4	3	4	4	4	36	21	11	53	20	19	14	15	15	15	19	8	36
1	3	4	4	5	4	4	4	5	3	4	4	36	20	12	44	19	13	12	6	17	12	17	6	50
1	2	2	2	2	2	2	4	4	2	2	3	20	19	8	57	25	12	20	8	14	17	14	11	45
1	2	4	4	2	5	5	4	4	4	4	5	34	20	12	61	25	15	21	5	20	8	16	4	35
1	4	2	4	2	3	4	4	4	2	2	2	27	20	8	34	12	15	7	11	12	10	15	14	64
1	2	4	4	3	4	4	4	4	4	4	4	33	22	12	71	25	23	23	12	17	14	17	8	34
1	1	5	5	4	5	5	5	5	5	5	4	40	19	15	41	14	11	16	16	17	16	15	9	46
1	4	5	4	4	4	4	5	5	5	4	3	39	22	14	65	25	24	16	14	18	14	20	9	55
0	1	3	2	1	1	1	4	3	3	2	4	17	19	8	40	17	8	15	10	16	15	13	16	61
0	2	5	5	5	5	5	4	5	3	3	2	38	19	11	62	26	21	15	11	16	8	9	10	38
1	1	2	2	5	5	4	4	4	1	2	4	26	19	7	49	21	16	12	5	16	10	14	17	46
1	4	4	4	4	5	4	5	4	4	4	4	37	21	12	54	19	13	22	15	20	6	16	13	49
1	4	4	3	2	4	4	4	4	3	4	4	32	20	11	50	24	11	15	14	15	15	15	7	42
1	4	4	4	4	5	4	4	5	5	4	4	39	21	14	66	26	20	20	8	19	8	12	7	33
1	5	5	5	5	5	5	5	5	3	5	4	43	22	13	62	25	20	17	16	20	12	13	5	24
1	5	5	5	5	5	4	4	3	4	4	3	40	19	11	67	25	19	23	11	18	4	12	11	24
1	1	4	4	5	5	3	4	4	4	3	5	33	21	11	57	21	14	22	14	18	16	16	5	35
1	5	5	5	5	5	5	2	4	4	4	4	42	18	12	75	28	21	26	7	15	16	10	8	30
1	2	4	3	5	4	2	5	5	5	5	3	35	22	15	22	9	8	5	14	20	15	13	14	54
1	4	4	4	2	4	2	5	5	5	5	4	35	22	15	41	14	13	14	20	17	9	19	14	51
1	4	4	4	5	5	4	3	3	3	2	3	34	19	8	50	19	17	14	10	11	10	15	5	44
1	4	2	4	4	4	2	4	4	2	4	2	30	22	10	40	19	11	10	13	19	15	18	15	63
1	4	3	2	1	3	3	5	5	4	5	1	30	21	14	36	15	15	6	15	18	12	17	12	50
1	5	5	5	5	5	4	4	5	5	5	1	44	20	15	79	28	25	26	4	13	17	12	11	31
1	5	4	4	4	5	4	5	5	5	4	3	40	20	14	64	26	18	20	11	14	5	11	7	36
1	5	4	4	4	4	4	5	5	3	3	3	36	20	11	68	24	21	23	14	17	13	19	8	33
1	4	2	3	2	2	5	3	2	4	1	2	25	22	7	54	21	18	15	11	14	14	20	19	65
1	5	5	5	5	5	5	2	5	4	4	3	43	19	13	61	24	20	17	9	17	14	11	9	35
1	2	4	2	2	4	4	4	4	3	2	3	27	20	9	53	23	12	18	7	15	14	14	4	35
1	4	4	4	4	5	4	4	4	3	4	3	36	20	11	60	26	19	15	8	13	14	13	4	32
1	5	5	5	5	5	5	4	5	5	5	3	45	15	15	71	26	23	22	15	13	7	12	5	24
0	4	4	4	3	4	3	5	4	4	4	3	34	21	12	55	21	20	14	5	15	11	19	8	38
1	4	4	4	5	4	5	5	5	4	5	3	40	20	14	70	26	24	20	9	18	11	13	7	36
1	2	5	5	4	5	4	3	4	5	4	4	38	17	13	65	26	17	22	4	10	12	8	5	22
1	2	2	2	2	2	2	3	3	2	2	2	19	20	7	32	8	12	12	12	16	17	14	11	62
1	4	4	4	4	2	4	4	4	4	4	3	34	22	12	49	14	19	16	10	18	13	15	10	46
1	3	3	4	3	2	1	4	4	4	4	2	28	20	12	48	15	17	16	12	15	14	17	12	53
1	5	5	5	5	5	5	5	5	5	5	4	45	19	15	80	28	26	26	8	14	18	14	4	21
1	5	4	4	5	5	4	4	4	4	3	4	38	20	11	63	24	21	18	7	14	5	19	4	36
1	3	4	4	3	3	5	4	4	4	3	4	33	19	11	62	24	18	20	9	14	13	9	6	25
1	5	3	4	5	5	5	5	4	4	4	4	39	21	12	60	27	16	17	10	16	9	19	6	35
1	4	4	4	4	4	4	4	4	3	3	3	34	20	10	57	21	19	17	10	13	10	16	8	37
1	4	4	3	4	4	4	3	4	4	4	3	35	22	12	26	11	6	9	12	18	16	17	7	41
1	4	4	4	4	4	4	5	5	4	4	3	37	21	13	47	18	15	14	13	16	8	19	14	46
1	2	3	4	3	2	2	4	4	4	4	4	28	21	12	51	19	18	14	11	15	15	17	12	42
1	5	5	5	5	1	4	4	4	4	5	2	38	19	13	35	9	16	10	8	10	7	11	11	46
1	3	5	5	5	5	4	2	5	3	4	1	39	16	12	57	25	16	16	4	5	9	7	4	29
1	4	4	4	4	4	2	4	4	4	4	1	34	21	12	34	13	13	8	19	19	15	14	15	65
1	4	4	4	4	4	4	4	4	4	4	2	36	21	12	55	24	15	16	10	17	10	17	7	41
1	3	3	4	2	2	2	5	5	3	4	2	28	22	12	42	13	17	12	14	20	8	17	10	51
1	4	4	3	2	4	4	4	4	4	4	3	33	21	12	33	14	9	10	14	19	19	19	15	72
1	5	4	4	4	5	4	3	4	4	4	4	38	16	12	56	17	19	20	5	14	8	12	6	48
1	3	4	4	4	4	4	4	3	2	4	3	32	20	9	42	17	15	10	11	15	13	15	11	49
1	5	5	5	5	5	5	2	5	3	3	5	41	16	11	80	26	26	28	15	16	5	14	5	33
1	4	4	4	4	4	5	4	4	4	4	4	37	17	12	58	20	18	20	8	13	8	8	8	33
1	5	5	5	4	5	5	3	4	4	5	1	42	21	13	49	23	16	10	4	17	18	13	9	48
1	3	4	4	3	5	1	5	5	5	5	1	35	16	15	59	24	9	26	15	8	12	14	6	40
1	3	4	4	4	4	5	4	4	4	3	4	35	18	11	56	23	16	17	7	13	14	13	7	29
1	1	5	5	5	5	5	4	1	3	4	4	34	18	8	64	27	11	26	5	15	18	6	9	26
1	3	3	4	4	3	4	5	4	3	3	2	31	21	10	37	13	16	8	19	18	15	18	16	46
1	2	2	2	2	1	2	5	5	4	4	1	24	21	13	51	23	19	9	19	20	13	14	11	44
1	4	4	4	4	4	4	4	4	3	4	4	35	20	11	56	21	18	17	9	14	15	13	6	47
1	3	4	4	5	5	5	4	5	4	4	3	39	20	13	59	25	18	16	5	16	11	18	8	30
1	4	4	4	4	4	4	4	4	2	4	3	34	20	10	57	21	16	20	14	19	6	14	5	34
0	4	5	5	2	2	2	4	5	1	2	4	28	22	8	32	12	7	13	17	17	20	19	19	67
1	4	2	3	2	2	2	5	5	4	5	2	29	19	14	43	17	11	15	17	16	12	14	13	53
1	4	4	3	4	3	4	4	4	1	2	3	29	18	7	45	18	14	13	18	14	13	14	7	48
1	4	5	5	5	4	5	4	5	5	4	3	42	20	14	47	19	16	12	17	13	8	17	10	52
1	3	4	4	4	4	4	4	5	4	4	4	36	20	13	63	26	15	22	11	17	18	11	7	32
1	1	1	1	1	1	2	4	5	2	1	2	15	22	8	14	5	5	4	19	19	20	20	15	80
1	2	3	3	4	4	2	3	4	4	4	4	30	20	12	41	17	15	9	9	16	12	18	6	38
1	4	4	4	4	5	5	4	4	2	4	4	36	22	10	54	15	18	21	20	19	6	16	5	28
1	2	2	2	3	4	3	4	4	2	4	3	26	20	10	45	18	14	13	12	16	9	16	11	46
1	4	2	3	2	3	3	4	3	4	4	4	28	19	11	44	20	13	11	6	13	9	18	8	32
1	2	3	4	3	2	2	4	4	4	4	3	28	20	12	38	12	13	13	15	16	14	16	14	58
1	2	4	2	2	2	2	3	3	2	2	3	21	21	7	27	8	11	8	12	14	15	17	16	71
1	1	1	2	1	1	1	4	4	4	4	4	19	21	12	28	7	6	15	9	18	12	17	15	63
1	1	5	5	1	1	1	1	5	1	5	3	25	18	11	16	4	5	7	13	6	20	17	14	65
1	4	4	4	4	4	4	4	4	4	4	3	36	20	12	48	23	9	16	4	18	16	10	4	32
1	1	1	1	1	1	1	1	4	1	5	1	16	22	10	17	9	4	4	8	19	17	18	19	72
1	5	3	4	5	5	5	4	4	4	5	5	40	17	13	64	24	18	22	9	16	9	11	6	33
1	3	2	2	2	2	2	4	4	2	3	3	22	21	9	34	12	12	10	15	15	13	18	13	56
1	3	4	2	3	3	2	4	4	3	3	3	27	20	10	45	17	15	13	9	16	14	17	13	54
1	2	4	4	4	4	4	4	4	4	4	4	34	20	12	39	13	15	11	11	18	16	16	15	61
1	5	5	5	5	5	5	5	5	5	5	5	45	20	15	45	19	17	9	19	18	15	17	12	49
1	1	5	5	4	5	5	4	5	4	4	5	38	21	13	64	22	15	27	12	19	15	8	4	16
1	1	2	4	2	3	3	4	4	4	5	2	28	22	13	35	15	10	10	12	19	9	18	14	47
1	3	4	2	2	3	2	4	4	2	3	3	25	20	9	31	15	8	8	17	18	14	17	12	48
1	4	5	5	5	5	5	3	4	4	4	4	41	19	12	66	28	16	22	11	17	16	14	5	31
1	4	4	5	5	5	4	4	4	4	4	4	39	19	12	47	24	15	8	4	15	4	13	9	30
1	4	2	2	2	4	3	4	4	3	4	4	28	21	11	48	21	12	15	14	16	17	13	9	49
1	1	1	1	1	3	4	4	5	5	5	3	26	16	15	46	18	13	15	19	11	19	8	5	26
1	2	4	5	4	4	4	4	4	3	4	4	34	20	11	59	25	15	19	7	15	6	13	10	32
1	2	2	3	4	5	4	4	5	3	4	4	32	20	12	60	21	21	18	14	17	10	15	6	35
1	4	5	1	4	4	5	5	4	4	5	3	36	19	13	49	15	20	14	16	19	17	15	11	55
1	4	4	4	5	5	4	5	5	4	4	4	39	21	13	37	15	11	11	17	19	11	18	8	49
1	2	4	4	2	3	2	4	4	4	4	2	29	19	12	68	23	23	22	17	20	17	13	11	36
1	4	4	4	4	3	4	5	3	2	2	2	30	19	7	36	6	20	10	4	8	9	20	14	59
1	4	4	1	1	1	3	4	4	1	5	1	24	22	10	42	18	15	9	19	16	20	16	6	64
1	5	5	4	5	5	5	4	5	5	4	5	43	20	14	61	26	19	16	4	14	8	17	5	24
1	4	3	2	3	3	4	5	5	3	4	2	31	21	12	48	12	21	15	14	15	14	18	11	55
1	2	4	4	4	4	4	4	4	3	3	3	32	20	10	39	12	17	10	19	15	15	16	11	50
1	4	4	4	5	4	4	2	2	1	2	2	30	20	5	74	25	23	26	6	15	9	9	7	31
1	1	1	2	1	1	1	5	3	1	1	1	12	22	5	27	10	11	6	15	16	11	20	13	64
1	4	5	5	3	5	3	3	5	5	5	3	40	19	15	47	15	12	20	11	20	13	9	10	34
1	4	4	3	4	5	4	4	4	4	4	3	36	21	12	54	19	18	17	15	17	12	17	11	46
1	2	4	4	3	4	2	5	4	2	4	4	29	19	10	38	16	15	7	12	18	10	17	10	63
1	3	3	4	4	2	2	5	5	5	5	4	33	21	15	45	22	11	12	8	17	8	17	7	32
1	4	5	5	5	5	5	5	5	5	4	4	43	19	14	61	23	20	18	11	14	17	11	9	46
1	1	1	1	1	1	1	5	5	5	5	1	21	20	15	23	11	4	8	18	15	18	15	16	72
0	1	4	4	4	4	3	4	4	4	4	3	32	18	12	48	17	14	17	8	14	9	8	13	41
1	3	1	2	3	1	3	4	4	5	5	2	27	22	14	35	18	8	9	13	20	14	20	12	49
1	4	4	4	4	3	2	3	3	2	2	4	28	22	7	30	11	12	7	14	16	10	18	15	60
1	4	4	5	5	5	5	5	5	5	5	4	43	20	15	36	18	12	6	14	19	5	18	6	43
1	4	2	3	3	3	3	4	4	3	4	3	29	22	11	40	17	9	14	5	17	17	19	11	58
1	3	4	1	2	2	3	5	5	5	5	1	30	19	15	32	10	12	10	20	14	17	20	19	68
1	1	1	1	1	1	4	2	4	5	3	5	21	17	12	67	28	14	25	4	17	6	7	4	16
1	4	4	4	4	4	4	5	4	4	4	4	36	21	12	44	23	9	12	15	18	11	18	13	43
1	3	4	4	4	4	4	3	4	4	3	3	34	20	11	60	21	21	18	8	13	16	14	10	45
1	2	4	4	4	4	3	3	4	2	4	1	31	18	10	68	23	22	23	6	9	10	14	10	44
1	2	5	2	5	5	5	5	5	5	5	4	39	21	15	52	27	8	17	12	20	14	19	4	33
1	4	4	4	5	4	4	4	3	3	3	3	34	21	9	54	17	21	16	7	15	13	15	10	38
1	2	4	4	4	3	3	4	4	4	3	2	31	18	11	50	22	15	13	5	14	13	11	4	29
1	4	4	4	4	5	4	4	5	3	4	3	37	22	12	50	18	17	15	9	19	12	18	9	47
1	2	4	4	5	4	4	2	4	5	4	4	36	20	13	75	27	21	27	4	17	13	12	8	35
1	2	2	2	2	2	1	3	4	3	2	4	20	19	9	37	12	9	16	11	18	15	13	13	64
0	4	4	4	4	5	5	4	4	4	4	5	38	19	12	31	10	16	5	11	10	16	17	11	70
1	4	4	4	4	5	3	5	5	4	3	4	36	19	12	43	20	13	10	11	18	9	7	7	33
1	1	3	4	5	5	5	4	2	2	3	3	30	21	7	55	20	18	17	16	16	8	20	8	41
1	2	2	2	2	3	3	4	4	2	4	4	24	20	10	37	14	11	12	9	15	11	11	10	55
1	2	4	4	4	4	2	5	5	5	5	4	35	22	15	59	17	18	24	16	20	13	19	5	26
1	4	5	5	5	5	5	4	4	2	3	4	38	19	9	77	27	22	28	9	14	15	12	4	24
1	2	4	2	5	5	4	3	4	3	3	4	32	21	10	42	22	7	13	6	15	18	17	8	45
1	5	5	5	5	5	5	5	5	5	4	4	44	19	14	64	25	19	20	16	20	8	14	4	38
1	4	4	4	4	4	4	2	5	2	2	4	33	18	9	57	21	16	20	8	16	16	7	8	32
1	2	4	3	3	4	2	4	4	3	4	1	29	20	11	52	22	11	19	8	16	19	11	9	28
0	2	2	4	4	4	3	2	3	2	4	4	28	19	9	48	19	14	15	7	9	10	12	12	35
0	4	5	5	3	4	5	4	4	5	4	3	39	20	13	64	26	17	21	10	14	18	16	12	32
1	4	4	3	4	4	4	4	4	4	3	3	34	17	11	50	22	16	12	11	12	6	12	4	43
0	4	4	4	4	4	4	4	4	4	4	2	36	20	12	55	20	19	16	16	15	8	19	10	44
1	3	4	4	5	4	4	2	2	3	2	4	31	19	7	71	24	24	23	8	11	14	17	8	37
1	4	3	2	2	3	4	3	4	3	4	4	29	21	11	51	18	15	18	20	18	10	10	9	40
1	4	3	4	4	2	4	4	4	4	1	4	30	20	9	45	14	15	16	13	20	15	11	6	49
1	3	3	4	4	1	4	4	4	5	5	5	33	20	14	54	18	20	16	8	19	14	6	4	39
1	2	2	3	1	2	1	3	3	2	3	3	19	21	8	32	11	9	12	12	15	18	17	14	56
1	5	5	5	5	5	5	4	4	5	5	4	44	19	14	59	24	18	17	16	17	10	15	7	41
0	5	5	5	4	5	4	4	4	2	2	4	36	21	8	49	26	12	11	7	16	14	11	9	32
0	5	4	4	5	5	5	2	2	2	2	5	34	18	6	57	27	15	15	4	15	10	9	4	20
1	1	5	5	5	4	4	4	3	1	2	2	30	21	6	41	15	17	9	17	19	19	16	15	36
0	4	5	4	4	4	4	4	5	4	5	4	39	20	14	53	20	15	18	18	17	16	11	12	51
2	5	5	5	5	5	5	5	5	5	4	3	44	21	14	61	22	18	21	11	17	11	15	6	45
0	3	2	3	4	2	3	4	3	3	3	4	26	20	9	48	20	14	14	10	18	11	14	9	47
1	4	4	4	4	4	4	4	4	3	3	4	34	20	10	46	15	15	16	6	15	13	17	7	52
1	4	4	4	4	3	4	4	4	3	5	3	35	20	12	56	17	20	19	17	15	15	13	12	56
1	4	4	4	4	2	5	4	4	4	4	2	35	20	12	56	25	18	13	8	15	16	14	7	47
1	4	5	4	4	4	5	2	2	2	2	3	32	17	6	70	26	24	20	5	8	12	13	5	30
1	2	4	4	5	4	4	3	4	5	4	4	36	21	13	58	21	20	17	11	19	18	16	7	41
1	4	4	4	5	5	4	3	3	4	3	5	36	20	10	62	22	21	19	9	14	15	14	11	37
1	2	4	4	4	4	5	4	4	5	4	4	36	20	13	54	20	15	19	12	16	16	17	9	42
1	4	2	3	4	3	4	4	4	4	4	3	32	20	12	57	24	16	17	8	19	11	13	6	32
1	5	4	5	4	2	4	5	5	5	4	5	38	20	14	72	27	22	23	12	19	7	18	4	25
1	5	5	5	5	5	3	4	4	4	3	3	39	19	11	56	26	13	17	17	17	19	16	8	51
1	5	5	5	4	5	4	3	4	4	4	3	40	19	12	58	24	15	19	4	15	11	15	8	39
1	4	4	4	4	4	4	3	3	3	3	3	33	18	9	53	20	19	14	6	11	15	9	11	48
1	2	3	3	3	2	3	3	2	2	3	3	23	20	7	36	15	10	11	10	11	11	18	8	49
1	5	5	4	4	5	4	4	4	4	4	4	39	21	12	63	24	19	20	7	18	18	15	6	32
0	4	4	4	4	4	4	5	5	2	4	2	35	18	11	55	22	23	10	17	10	8	17	7	38
1	2	4	4	4	4	4	4	4	4	4	4	34	16	12	63	24	16	23	9	15	8	10	11	31
1	4	4	4	4	5	4	3	4	4	5	4	38	18	13	62	22	18	22	9	15	8	9	7	30
1	4	4	4	4	5	5	4	4	4	4	2	38	21	12	42	18	12	12	18	19	14	17	13	60
0	4	5	4	2	3	4	5	5	3	5	4	35	19	13	38	22	8	8	8	10	18	17	15	68
1	4	4	5	2	4	4	5	5	5	5	2	38	21	15	62	26	22	14	13	14	10	18	7	42
1	5	5	5	5	4	5	2	4	5	5	1	43	21	14	76	27	23	26	5	13	15	18	6	44
1	5	5	5	2	1	5	4	4	4	5	4	36	22	13	58	24	14	20	15	18	6	18	7	34
1	4	4	2	2	3	3	4	4	4	4	2	30	20	12	59	24	19	16	12	16	12	15	11	39
1	4	4	4	5	4	4	5	5	3	4	2	37	20	12	63	17	24	22	14	12	8	19	5	50
0	1	2	1	1	1	1	4	2	1	1	2	11	19	4	44	13	20	11	6	8	11	20	13	65
1	4	3	2	4	4	4	4	4	5	4	4	34	19	13	47	21	16	10	9	17	14	14	5	42
1	4	5	5	4	5	3	5	4	4	4	3	38	21	12	49	25	11	13	14	18	10	19	7	43
1	4	4	4	2	2	4	4	4	4	4	4	32	20	12	57	23	19	15	7	20	9	18	9	39
0	2	2	2	3	2	2	4	2	2	2	2	19	21	6	34	12	10	12	14	15	11	18	13	56
1	3	4	3	3	3	3	4	4	2	3	3	28	16	9	54	23	21	10	13	15	12	10	8	46
1	2	2	2	2	3	3	4	3	2	2	4	21	20	7	22	6	8	8	13	13	19	18	12	56
1	3	2	2	2	3	4	5	4	4	2	1	26	21	10	50	20	15	15	12	18	17	18	5	35
1	4	5	5	4	5	2	5	5	5	5	4	40	20	15	51	17	18	16	8	16	15	14	16	46
1	4	4	4	3	4	5	5	4	3	3	4	34	20	10	61	21	21	19	9	13	12	14	7	22
1	4	5	5	5	5	5	4	5	5	5	4	44	19	15	74	27	20	27	12	19	15	11	4	20
1	4	4	4	4	4	4	3	4	4	4	3	36	21	12	50	19	15	16	10	19	13	17	6	24
1	2	3	4	3	3	2	4	4	2	4	2	27	19	10	38	16	11	11	14	16	17	10	14	48
1	5	5	5	5	5	5	3	4	3	5	4	42	21	12	72	24	22	26	4	19	16	17	6	28
1	5	5	5	5	5	5	5	5	5	5	4	45	19	15	66	26	21	19	9	16	16	17	6	38
1	5	5	5	5	5	5	5	5	5	5	1	45	21	15	58	24	13	21	8	20	13	17	10	45
1	3	4	4	3	3	3	1	2	2	4	3	28	19	8	69	23	19	27	8	16	15	13	14	29
1	5	4	4	5	5	4	4	4	4	4	2	39	20	12	60	23	19	18	6	17	15	12	10	35
1	4	5	5	5	5	4	4	5	3	4	5	40	22	12	74	25	26	23	10	19	10	18	9	35
1	4	4	4	4	4	4	5	5	4	4	4	37	21	13	57	22	13	22	5	18	14	16	11	28
2	4	4	5	4	4	4	4	4	3	2	4	34	20	9	64	20	23	21	11	15	11	18	8	33
2	1	4	4	4	4	4	5	4	2	4	5	31	21	10	40	19	13	8	5	17	5	19	8	54
1	4	3	3	3	3	4	4	4	2	3	3	29	22	9	37	12	17	8	14	16	10	19	9	50
1	3	3	3	3	1	1	5	5	1	2	3	22	21	8	27	11	9	7	17	18	17	17	17	69
0	1	4	5	5	5	5	5	4	3	5	4	37	20	12	59	27	18	14	7	19	12	16	7	33
1	2	5	4	4	4	4	4	4	4	4	4	35	18	12	53	20	19	14	11	16	13	14	6	42
1	3	4	4	2	3	1	4	5	4	5	2	31	19	14	22	7	8	7	17	17	17	15	12	66
1	3	5	5	5	5	5	4	4	3	3	4	38	19	10	77	27	27	23	4	9	15	11	9	38
1	1	1	2	2	4	2	4	4	2	4	3	22	21	10	74	25	23	26	7	18	11	16	8	31
1	2	2	3	1	3	1	4	3	3	3	2	21	20	9	37	17	9	11	18	15	12	15	15	51
1	5	5	5	1	4	5	5	5	1	1	4	32	20	7	59	28	14	17	19	18	9	19	4	33
0	3	4	4	4	3	4	4	4	4	4	4	34	20	12	52	20	16	16	11	13	5	17	11	42
1	5	3	4	3	4	5	3	4	2	4	4	34	19	10	57	25	15	17	15	14	16	14	4	33
1	5	5	5	5	5	3	5	5	5	5	4	43	22	15	52	23	13	16	4	12	17	19	6	39
0	4	5	5	4	4	5	4	5	5	2	3	39	22	12	43	24	13	6	16	19	12	19	5	36
1	2	4	4	4	4	4	5	5	4	3	4	34	21	12	47	20	14	13	17	19	9	18	5	24
1	5	4	4	5	4	4	4	4	5	5	3	40	21	14	74	27	26	21	8	13	8	19	8	26
1	5	4	4	3	4	3	4	4	4	4	3	35	20	12	38	14	10	14	13	18	8	14	5	49
0	4	4	4	4	5	4	5	5	4	4	4	38	21	13	56	24	19	13	10	17	14	15	7	43
1	4	4	5	4	5	4	2	4	5	4	4	39	20	13	72	27	21	24	4	14	13	11	5	24
1	2	2	2	2	4	2	4	4	4	5	2	27	21	13	46	16	18	12	14	18	17	19	13	60
1	2	4	4	5	4	4	2	4	5	5	2	37	22	14	66	23	21	22	11	14	11	19	5	33
1	3	4	4	4	4	3	3	3	3	4	2	32	19	10	64	25	16	23	6	16	17	11	5	26
0	4	5	5	5	5	5	5	5	4	5	5	43	22	14	66	27	18	21	12	20	6	20	5	22
1	4	4	4	4	4	4	4	4	5	4	3	37	20	13	61	22	23	16	10	16	15	12	12	44
1	2	5	5	5	5	5	4	4	4	4	2	39	20	12	55	21	15	19	9	17	18	14	7	40
0	1	2	4	4	4	4	4	2	4	2	4	27	21	8	64	27	15	22	9	13	17	18	6	30
1	2	5	5	5	5	5	4	4	3	4	5	38	17	11	54	26	19	9	16	16	15	13	4	23
1	4	4	4	5	4	5	5	4	3	4	4	37	19	11	53	21	18	14	14	18	12	17	9	36
1	3	4	4	5	3	5	5	5	3	3	5	35	20	11	73	27	28	18	9	17	4	18	6	21
1	5	5	5	5	5	5	4	4	5	5	2	44	18	14	46	19	16	11	16	5	18	18	9	46
1	5	4	3	1	3	3	5	5	4	3	1	31	21	12	35	11	15	9	13	15	6	19	10	54
1	3	4	4	4	4	3	3	4	4	4	4	34	19	12	61	22	19	20	13	17	12	16	7	42
1	5	5	5	4	5	5	5	5	4	4	3	42	20	13	49	19	13	17	11	20	16	17	8	34
1	4	4	4	4	4	4	4	4	4	4	3	36	18	12	58	20	18	20	12	16	7	15	6	31
1	5	5	3	3	3	4	5	5	4	4	2	36	20	13	34	11	15	8	17	17	13	17	11	44
1	1	3	4	2	3	4	4	4	4	4	1	29	20	12	48	19	12	17	14	14	13	15	11	47
1	2	4	4	4	5	5	4	4	4	5	3	37	17	13	52	21	17	14	10	16	5	7	11	35
1	4	4	4	4	4	2	5	5	2	2	3	31	21	9	42	20	11	11	7	20	11	19	6	47
1	1	5	4	5	5	5	5	5	4	4	4	38	20	13	59	24	16	19	12	17	6	12	6	27
1	2	4	4	4	3	4	4	4	4	4	2	33	20	12	32	17	7	8	12	17	17	14	10	47
1	1	2	2	2	1	1	4	3	1	3	2	16	19	7	39	16	14	9	12	10	14	16	15	52
1	4	5	5	5	5	5	5	5	5	5	1	44	20	15	20	5	5	10	4	14	5	15	6	64
1	2	1	1	1	1	2	3	2	2	2	1	14	21	6	47	19	17	11	6	15	16	12	17	48
0	5	4	4	4	5	5	4	4	4	2	3	37	18	10	73	26	21	26	5	8	10	13	8	29
1	3	4	4	4	4	4	4	4	4	4	2	35	22	12	65	24	23	18	18	19	6	20	4	29
2	4	4	4	4	5	5	4	4	5	4	4	39	18	13	61	24	14	23	8	15	13	16	6	28
1	1	4	4	4	4	3	4	3	2	4	1	29	15	9	56	22	20	14	4	4	4	9	7	39
1	2	4	3	4	4	2	5	4	4	4	1	31	18	12	49	22	9	18	4	13	14	15	4	31
1	5	4	5	4	5	4	2	4	4	4	3	39	20	12	60	23	20	17	14	14	4	13	7	30
1	2	2	2	4	2	2	4	4	2	4	3	24	18	10	52	23	8	21	5	14	12	10	15	40
1	3	3	3	3	4	3	3	4	5	5	3	33	19	14	50	17	17	16	13	12	8	13	12	31
1	2	4	5	5	5	4	4	5	5	4	3	39	19	14	66	25	21	20	5	15	8	8	4	26
1	5	4	4	5	3	4	4	4	3	4	4	36	20	11	69	23	21	25	5	11	16	17	6	28
1	4	4	5	2	3	4	5	5	4	4	4	35	20	13	67	27	19	21	17	18	11	17	8	41
1	4	4	4	4	5	5	4	4	4	3	3	37	19	11	28	10	10	8	15	11	13	14	15	52
1	5	5	5	5	5	5	4	5	5	5	4	45	21	15	69	25	24	20	4	8	10	17	4	28
0	4	5	5	5	5	5	4	3	3	4	5	39	18	10	56	22	20	14	11	17	16	14	6	30
0	1	1	1	1	1	1	5	5	5	5	1	21	21	15	22	7	8	7	5	8	12	19	8	57
1	4	5	4	4	4	5	2	5	4	4	4	39	20	13	71	24	22	25	8	18	8	16	6	37
1	4	4	4	4	4	4	4	4	4	4	3	36	20	12	44	19	13	12	11	18	13	15	14	43
1	2	2	4	2	2	2	4	4	2	4	4	24	21	10	30	9	8	13	11	16	16	17	11	56
1	2	5	4	5	4	5	4	4	4	4	3	37	19	12	73	25	25	23	15	15	8	12	8	32
0	5	3	5	4	5	5	1	3	1	4	5	35	22	8	72	22	25	25	6	11	11	9	6	16
0	5	5	4	2	4	5	5	5	3	4	3	37	21	12	67	25	21	21	15	18	17	10	6	34
1	3	4	1	4	4	4	4	4	2	4	1	30	20	10	27	11	12	4	17	16	14	17	15	58
1	2	4	4	4	5	3	5	5	3	4	5	34	20	12	59	19	21	19	12	19	13	14	13	50
1	4	4	4	4	4	4	4	4	3	4	2	35	20	11	52	23	17	12	11	17	11	14	10	59
1	2	2	4	3	4	4	4	4	4	4	4	31	21	12	51	19	12	20	11	20	4	18	6	35
1	2	2	2	2	3	2	3	3	3	4	3	23	20	10	37	16	8	13	14	16	13	15	13	64
1	4	3	4	1	3	4	4	2	1	3	3	25	16	6	34	16	10	8	5	6	12	13	13	65
1	2	2	2	2	2	2	4	4	3	4	2	23	20	11	40	19	6	15	16	12	16	16	10	43
1	4	4	4	5	4	5	3	3	5	5	3	39	19	13	60	21	17	22	5	14	12	12	8	25
0	3	5	5	5	5	5	5	5	5	4	4	42	18	14	71	27	18	26	9	18	6	7	6	23
0	5	5	5	5	5	5	5	5	3	4	4	42	19	12	44	23	10	11	11	18	9	9	9	40
1	3	4	4	3	3	2	4	5	5	5	4	34	18	15	46	19	14	13	10	14	10	11	9	42
1	2	4	4	5	5	4	4	4	4	3	4	35	20	11	64	22	20	22	8	18	15	14	6	28
1	2	4	5	4	4	3	4	5	4	4	2	35	22	13	52	18	18	16	13	18	6	16	6	40
0	4	3	2	3	2	2	4	4	3	4	1	27	20	11	59	19	21	19	9	13	8	18	10	35
1	5	5	5	5	5	5	5	5	5	5	4	45	20	15	82	28	27	27	5	18	19	14	5	34
0	2	5	5	4	4	4	5	5	4	3	3	36	20	12	60	22	20	18	15	15	10	18	5	35
1	4	5	4	4	4	4	5	5	5	4	2	39	19	14	52	24	15	13	8	15	14	10	7	36
1	4	5	5	5	5	5	4	5	5	3	2	42	21	13	67	25	21	21	9	16	8	19	5	37
0	2	2	2	2	2	2	4	2	2	2	2	18	19	6	59	20	16	23	7	13	14	13	14	36
1	4	4	4	4	4	4	4	3	3	3	4	33	19	9	53	20	18	15	7	13	15	16	5	29
1	4	5	5	5	5	5	4	4	5	5	5	43	20	14	67	28	18	21	9	18	16	14	4	32
1	4	4	4	4	4	4	4	4	3	4	4	35	21	11	51	19	15	17	12	13	9	17	8	38
1	4	4	4	2	4	2	5	4	3	4	3	31	20	11	54	17	22	15	11	15	17	14	8	41
1	1	4	4	4	5	5	3	2	4	4	3	33	19	10	51	21	14	16	10	15	10	14	5	40
1	3	5	5	5	5	5	4	4	4	4	5	40	20	12	74	28	21	25	5	16	9	13	6	30
1	3	3	4	4	3	3	4	4	3	4	3	31	21	11	39	14	11	14	10	18	16	16	10	48
0	4	4	3	4	4	4	5	5	5	5	2	38	21	15	44	14	14	16	17	19	16	18	8	39
1	2	5	1	1	1	1	5	5	4	5	2	25	22	14	42	25	8	9	17	20	4	19	11	52
1	4	5	5	5	5	5	5	5	4	4	4	42	20	13	65	22	20	23	13	17	7	17	6	30
1	1	5	5	5	5	5	5	2	5	5	5	38	20	12	77	28	21	28	11	16	8	12	6	19
1	4	5	5	5	4	4	4	5	5	5	3	42	19	15	66	23	19	24	10	15	10	13	8	43
1	5	2	3	4	4	4	4	5	2	3	1	32	20	10	59	21	18	20	7	13	14	19	5	41
1	4	4	4	4	4	4	5	4	5	4	4	37	19	13	59	20	17	22	14	15	14	15	8	54
2	5	5	4	5	3	4	4	5	4	5	4	40	20	14	70	27	20	23	10	15	8	17	5	30
1	4	5	4	4	4	5	4	4	3	4	5	37	20	11	62	22	19	21	14	16	8	13	9	39
1	1	1	2	1	1	1	5	5	5	5	1	22	21	15	37	20	12	5	19	18	8	19	9	58
1	4	2	4	3	4	2	4	4	4	4	2	31	21	12	52	21	16	15	13	17	11	16	8	57
1	3	5	5	5	4	5	5	5	4	4	4	40	20	13	75	25	27	23	9	14	4	11	6	26
0	4	5	4	4	4	5	5	5	5	5	3	41	21	15	58	21	22	15	18	19	10	19	10	41
1	2	4	5	5	5	2	4	4	2	2	4	31	19	8	41	22	9	10	7	20	6	12	7	49
1	3	4	3	3	4	4	2	2	4	4	3	31	19	10	68	24	20	24	5	12	8	11	7	34
1	5	5	5	5	5	4	5	5	2	4	5	40	21	11	73	28	21	24	11	19	12	16	5	27
1	2	2	3	2	2	4	4	4	4	4	2	27	21	12	30	13	8	9	18	18	18	16	12	58
1	4	4	2	5	4	5	3	5	5	4	2	38	21	14	69	28	17	24	5	9	4	17	4	17
1	4	5	5	2	5	1	4	4	3	4	5	33	22	11	41	18	17	6	7	14	14	20	11	54
1	5	5	4	5	5	5	2	2	3	2	3	36	20	7	55	27	12	16	4	10	14	13	6	16
1	2	2	4	4	3	4	1	3	3	4	2	29	17	10	55	23	13	19	8	10	15	9	5	16
1	2	5	5	5	5	4	4	4	4	4	2	38	21	12	48	16	13	19	15	19	15	13	7	40
1	4	4	4	4	3	4	2	4	4	4	3	35	18	12	55	21	13	21	10	16	14	11	7	52
1	2	5	5	5	5	5	5	4	4	4	4	39	21	12	78	28	25	25	13	19	8	13	4	29
1	4	4	4	3	3	4	2	4	4	4	2	34	18	12	55	23	18	14	8	12	16	8	10	35
1	5	5	5	5	5	5	5	5	5	5	5	45	22	15	38	14	13	11	18	20	7	20	11	34
1	2	4	4	2	4	2	3	3	3	4	3	28	18	10	58	26	14	18	6	14	13	10	10	36
0	3	4	4	2	3	4	5	5	4	4	3	33	22	13	51	20	20	11	16	15	10	17	9	48
1	4	4	5	5	4	4	2	4	4	5	2	39	19	13	63	24	20	19	10	14	11	13	11	32
1	3	5	5	5	4	4	3	4	4	4	4	38	20	12	66	25	19	22	15	17	6	10	6	25
1	5	5	4	4	5	4	4	4	5	4	4	40	21	13	62	26	18	18	7	18	19	13	8	38
1	2	4	2	1	2	1	4	4	2	4	4	22	19	10	50	20	17	13	14	16	7	16	12	46
1	2	4	4	4	3	2	5	4	3	2	2	28	19	9	34	18	10	6	8	12	4	12	13	62
1	2	3	4	2	4	4	4	2	4	4	2	29	18	10	62	24	17	21	14	18	13	13	7	39
1	1	1	1	1	1	1	3	3	3	3	2	15	20	9	30	15	8	7	9	16	13	18	16	62
1	4	5	4	4	5	4	4	4	3	4	4	37	20	11	55	21	16	18	12	16	6	17	8	32
1	5	5	5	5	5	5	5	2	5	4	4	41	18	11	54	23	11	20	8	17	17	11	6	28
1	1	5	4	5	5	5	4	5	5	4	3	39	18	14	56	19	16	21	7	16	10	15	5	27
1	4	4	4	4	4	5	4	5	4	4	3	38	19	13	48	23	14	11	9	16	14	12	12	55
1	5	5	5	5	5	5	5	5	4	2	3	41	21	11	74	28	18	28	8	18	5	18	7	16
1	2	4	5	2	4	1	5	2	4	4	1	28	21	10	37	21	9	7	11	18	14	19	12	41
1	4	4	4	4	3	2	4	4	4	4	4	33	18	12	35	13	10	12	12	19	16	17	13	47
1	4	4	4	4	4	4	4	4	4	4	2	36	22	12	50	18	19	13	18	18	8	18	7	58
0	4	4	4	4	4	5	4	4	4	4	3	37	20	12	59	20	19	20	10	16	8	18	9	41
1	2	5	5	5	5	5	4	3	4	4	4	38	17	11	69	27	20	22	7	18	12	5	5	21
0	3	2	4	4	4	2	3	5	5	5	4	34	21	15	41	12	17	12	10	19	18	17	12	47
1	4	3	4	4	3	2	1	4	3	3	1	30	18	10	53	21	17	15	12	14	15	13	8	60
1	5	4	4	5	4	5	4	4	2	4	4	37	19	10	65	27	16	22	6	11	14	15	5	32
1	4	3	3	4	4	4	4	5	4	4	2	35	18	13	60	24	19	17	4	17	9	8	15	49
0	4	4	3	2	4	4	5	5	2	4	3	32	21	11	37	16	11	10	16	16	7	19	9	49
0	2	4	2	4	3	2	4	4	2	4	2	27	18	10	43	10	14	19	14	15	17	12	14	39
1	1	3	2	3	3	1	5	4	3	3	2	23	19	10	34	14	7	13	12	16	16	13	11	48
1	2	2	2	2	1	2	4	4	2	4	2	21	21	10	33	10	15	8	17	20	15	18	15	75
1	5	5	5	5	5	5	5	5	5	5	5	45	20	15	80	28	24	28	13	18	5	12	6	18
1	4	2	2	4	4	4	4	4	5	3	3	32	20	12	58	23	19	16	14	18	9	16	8	38
1	4	4	4	4	4	4	4	4	4	4	2	36	19	12	51	21	16	14	9	14	9	16	10	42
0	3	4	4	4	3	3	4	4	3	4	2	32	20	11	57	21	14	22	6	13	13	11	10	39
1	2	3	2	2	4	2	3	4	2	3	3	24	20	9	49	17	19	13	5	17	20	15	10	56
1	2	3	4	4	3	2	5	4	2	4	3	28	21	10	17	6	6	5	20	19	18	16	18	71
1	3	2	4	5	4	4	4	4	2	4	5	32	18	10	70	27	21	22	9	16	9	10	8	28
1	2	4	5	4	5	4	4	5	5	4	3	38	18	14	69	24	19	26	10	18	10	13	4	19
1	4	4	4	4	4	4	4	4	2	4	4	34	20	10	59	17	24	18	16	17	7	16	8	53
1	2	4	4	4	4	4	5	4	4	4	3	34	21	12	49	21	16	12	8	18	10	14	12	46
1	2	1	2	4	5	1	4	4	4	4	2	27	21	12	41	21	8	12	12	19	15	16	10	58
1	4	4	4	4	5	4	4	4	5	4	4	38	20	13	53	24	10	19	10	19	18	11	9	45
1	4	5	5	5	5	3	4	3	2	2	3	34	22	7	64	26	24	14	7	18	11	17	8	36
1	5	5	5	5	5	3	3	3	4	5	4	40	20	12	31	15	8	8	16	16	12	17	11	55
1	4	4	4	4	4	4	3	4	3	4	4	35	20	11	61	23	18	20	6	13	13	17	9	36
1	4	5	5	5	4	4	4	4	5	4	2	40	20	13	63	24	21	18	11	15	10	18	13	52
1	5	4	4	4	5	4	5	5	4	4	4	39	21	13	43	21	9	13	15	16	13	17	8	32
1	5	4	4	4	5	5	4	5	4	5	4	41	19	14	62	18	21	23	13	19	11	15	11	40
0	3	2	4	2	3	5	4	5	3	2	3	29	21	10	22	6	9	7	20	17	9	20	12	51
1	3	4	4	5	5	4	5	5	2	5	3	37	18	12	53	23	13	17	13	17	8	17	10	48
1	2	4	4	4	4	1	5	5	3	4	3	31	22	12	42	21	13	8	7	15	15	19	8	44
1	4	4	4	4	4	4	4	4	4	4	4	36	20	12	42	14	16	12	16	16	13	18	11	60
1	4	4	5	4	4	4	5	5	5	4	4	39	21	14	66	26	17	23	7	20	11	13	6	35
1	3	4	4	5	5	4	4	4	5	4	4	38	21	13	73	20	26	27	5	15	14	13	8	43
0	4	5	4	5	5	5	5	3	1	3	5	35	21	7	42	20	8	14	8	19	13	20	9	43
1	5	4	5	4	4	4	5	5	4	4	4	39	19	13	73	27	22	24	6	17	8	14	8	36
1	5	5	4	5	5	5	5	5	5	5	4	44	22	15	61	23	26	12	14	20	14	18	10	45
1	4	5	5	5	4	5	4	4	4	4	4	40	20	12	78	28	25	25	15	15	6	14	5	22
1	2	5	4	4	4	4	4	3	4	4	4	34	20	11	61	23	15	23	8	17	10	15	7	44
1	3	2	4	2	2	2	4	3	1	2	1	21	18	6	35	12	12	11	20	13	18	14	5	55
1	2	2	4	4	4	5	5	5	4	4	4	34	21	13	36	16	11	9	14	19	16	20	14	57
0	2	5	5	5	5	5	4	4	4	3	1	38	20	11	67	25	18	24	4	17	7	11	9	32
1	5	5	4	4	5	5	5	4	3	4	3	39	21	11	60	23	17	20	8	20	15	14	5	25
1	1	5	5	5	5	5	4	4	5	4	5	39	17	13	65	25	25	15	14	11	6	13	4	28
0	1	5	5	5	5	5	3	3	5	5	4	39	20	13	40	17	11	12	5	20	15	15	7	40
1	4	3	3	4	3	4	4	4	4	3	4	32	21	11	68	24	21	23	11	17	5	12	8	28
1	4	2	5	5	4	4	5	2	3	4	5	33	21	9	46	19	17	10	18	20	12	15	8	48
1	2	2	5	4	4	2	4	5	5	4	4	33	20	14	32	13	12	7	15	10	10	15	7	47
1	4	4	4	4	4	3	4	3	3	4	3	33	19	10	29	12	8	9	18	16	13	18	12	66
1	5	5	4	4	5	4	2	3	4	2	5	36	19	9	69	27	24	18	6	19	10	12	4	20
1	4	4	4	4	4	3	4	4	3	4	3	34	21	11	34	9	9	16	15	19	15	17	9	63
0	4	4	4	4	4	4	4	3	2	4	4	33	18	9	65	23	21	21	6	15	10	10	9	32
1	5	5	5	5	5	5	5	5	5	4	5	44	22	14	33	19	8	6	18	20	16	13	9	51
1	3	4	4	3	3	4	4	3	2	3	4	29	19	8	62	24	16	22	9	15	6	10	4	39
0	4	4	4	2	5	5	4	4	5	5	4	38	21	14	47	11	19	17	10	12	20	15	11	51
1	5	5	5	5	5	5	4	4	2	4	4	40	19	10	76	27	25	24	9	15	17	13	6	30
1	5	5	5	5	5	4	4	3	1	1	3	34	19	5	44	20	14	10	9	7	8	20	4	33
1	2	4	4	5	5	4	2	2	4	3	4	33	20	9	58	21	18	19	5	16	14	14	9	35
1	2	2	2	2	1	1	5	5	4	4	2	23	18	13	40	15	14	11	16	15	8	19	8	48
0	3	4	4	4	4	3	5	4	4	4	2	34	20	12	35	12	13	10	14	16	10	16	12	64
1	2	5	4	2	5	4	5	5	4	4	5	35	20	13	70	21	26	23	9	19	10	17	8	38
0	5	5	4	4	4	4	4	4	4	4	4	38	18	12	37	13	16	8	17	11	15	17	12	60
0	4	3	4	4	5	4	5	4	4	4	5	36	20	12	41	15	12	14	10	17	12	18	6	35
1	5	5	5	5	5	5	5	5	5	5	1	45	18	15	74	26	21	27	9	13	16	11	5	22
0	3	5	4	5	4	4	5	4	5	4	4	38	21	13	69	27	18	24	5	15	14	8	9	20
1	5	4	4	4	5	5	4	4	2	2	5	35	21	8	51	22	17	12	7	13	12	19	9	44
0	4	4	3	1	4	4	5	3	2	4	1	29	21	9	31	9	11	11	16	15	8	12	16	67
1	5	5	5	5	5	5	5	5	5	4	4	44	20	14	53	26	14	13	16	18	8	16	4	32
1	2	4	3	4	3	4	4	4	4	4	3	32	19	12	47	18	15	14	10	14	12	16	10	41
1	1	4	4	4	4	4	4	4	4	2	3	31	19	10	57	24	17	16	5	12	18	13	8	37
1	4	4	4	4	4	2	5	5	3	5	2	35	22	13	50	27	15	8	12	19	20	19	8	36
1	2	4	2	4	3	4	4	2	4	4	3	29	20	10	55	24	15	16	10	14	16	12	5	34
1	4	4	4	4	4	4	4	4	2	4	4	34	18	10	35	16	12	7	15	15	16	16	8	36
1	4	3	3	4	3	1	5	5	2	4	4	29	21	11	56	22	20	14	13	16	9	17	4	35
0	4	4	5	3	5	4	4	4	5	4	2	38	20	13	67	28	17	22	11	16	17	15	8	34
1	3	5	5	4	5	4	4	4	4	4	4	38	22	12	50	21	18	11	18	15	11	15	8	43
1	4	4	3	4	5	4	4	5	5	4	4	38	18	14	74	24	24	26	11	16	17	7	7	37
0	5	5	4	4	5	5	4	4	4	4	2	40	21	12	70	27	25	18	10	18	6	18	9	39
1	4	4	4	4	4	2	3	3	4	4	3	33	19	11	54	23	15	16	11	15	17	9	12	50
1	1	3	1	1	3	3	4	4	3	4	3	23	21	11	40	20	10	10	18	20	11	17	13	57
0	2	3	5	4	5	3	5	5	5	5	3	37	17	15	53	20	16	17	17	10	12	13	12	39
1	4	4	4	4	4	4	4	4	3	4	3	35	19	11	47	20	12	15	9	15	17	11	8	33
2	2	4	3	4	4	3	4	4	4	4	3	32	20	12	47	19	14	14	10	16	12	14	8	37
0	2	2	4	4	3	4	1	4	4	4	3	31	19	12	75	25	22	28	6	10	11	15	5	22
1	5	4	4	5	4	5	4	4	4	4	5	39	18	12	64	22	19	23	9	16	12	12	11	33
1	5	4	4	4	4	4	3	4	4	4	3	37	20	12	68	24	22	22	9	16	10	14	4	16
0	2	2	4	4	2	2	5	5	5	5	1	31	21	15	53	22	14	17	20	12	16	19	9	61
1	4	5	5	5	5	5	4	4	5	5	3	43	21	14	45	21	14	10	18	16	5	18	6	48
1	5	5	5	4	5	4	3	4	4	4	1	40	21	12	54	22	18	14	12	18	13	13	6	37
1	2	2	4	2	4	3	4	4	4	3	4	28	20	11	45	20	12	13	12	14	15	15	9	49
0	5	5	5	5	5	5	5	5	4	4	4	43	19	13	48	22	10	16	10	20	12	16	6	41
0	5	2	4	3	1	5	5	5	4	4	3	33	21	13	72	28	23	21	10	14	16	20	6	40
1	5	5	5	5	5	5	5	5	5	5	3	45	21	15	54	22	20	12	12	13	6	15	10	40
1	4	5	5	5	4	5	4	4	4	4	4	40	22	12	59	26	22	11	4	15	14	19	8	48
1	1	2	1	2	1	1	4	4	2	2	1	16	21	8	25	16	5	4	11	15	18	20	16	68
0	4	4	4	4	4	4	3	4	4	4	4	36	20	12	64	20	21	23	8	11	6	17	8	33
0	3	4	3	2	3	2	4	4	4	4	2	29	19	12	33	13	11	9	15	16	15	15	13	59
0	5	5	3	4	5	5	4	4	2	2	3	35	19	8	69	26	23	20	12	15	16	10	5	26
1	4	4	4	4	4	4	5	5	3	4	4	36	21	12	60	27	17	16	11	14	9	13	6	34
1	5	5	5	5	5	5	5	5	5	5	5	45	20	15	55	25	18	12	10	15	19	14	5	36
1	4	4	3	2	3	1	5	5	4	4	3	30	19	13	47	16	13	18	16	18	6	16	4	50
1	4	4	3	4	4	4	4	4	2	2	3	31	22	8	66	25	19	22	5	16	14	19	5	36
0	4	4	5	4	5	4	4	4	4	5	5	39	19	13	59	15	23	21	10	16	19	15	6	16
0	2	3	4	3	1	1	4	5	5	5	2	29	21	15	52	19	14	19	4	13	6	13	13	33
0	5	5	2	5	4	4	5	5	3	1	4	34	22	9	71	26	20	25	9	20	4	19	4	25
0	3	5	4	1	3	3	5	5	5	5	1	34	19	15	31	13	8	10	12	17	10	18	12	55
0	2	3	3	4	3	2	1	2	2	1	3	22	19	5	44	14	21	9	13	7	19	15	8	34
1	4	5	5	5	4	4	4	4	4	4	2	39	18	12	55	23	13	19	12	17	11	11	11	45
1	2	4	4	4	5	4	4	3	4	4	4	34	20	11	59	21	19	19	12	14	10	18	8	37
0	5	5	5	5	4	4	3	4	3	4	4	39	16	11	66	25	17	24	5	11	12	9	8	24
1	5	5	5	5	5	5	3	5	5	5	5	45	21	15	75	25	27	23	5	15	18	16	4	26
0	4	4	4	4	4	4	4	4	3	4	2	35	19	11	40	11	16	13	19	13	12	16	14	61
0	4	4	4	5	4	4	4	3	3	4	4	35	20	10	58	22	17	19	9	13	8	14	7	44
1	4	3	2	4	3	4	4	5	4	4	2	33	20	13	41	20	10	11	16	16	20	16	8	47
1	5	5	4	4	4	4	4	3	3	3	2	35	17	9	58	26	15	17	7	8	11	14	7	46
0	2	2	2	2	2	2	5	5	3	4	4	24	21	12	37	14	14	9	13	12	18	20	14	54
1	5	4	5	4	5	5	2	2	4	4	4	38	21	10	58	16	20	22	12	16	12	19	13	49
1	3	3	2	2	1	2	5	4	3	4	2	24	20	11	17	5	4	8	10	11	10	17	16	69
1	5	5	5	5	5	5	5	5	5	5	5	45	21	15	30	10	14	6	7	11	12	14	8	41
0	4	3	2	5	5	4	4	4	4	5	3	36	17	13	76	26	23	27	8	12	9	13	6	31
1	5	4	4	4	4	4	3	4	4	4	4	37	19	12	52	19	16	17	7	14	11	15	12	49
0	1	4	5	1	3	2	5	3	3	3	2	25	20	9	37	13	15	9	10	10	8	15	14	39
0	1	1	2	3	4	2	2	4	3	3	4	23	17	10	59	13	22	24	4	12	4	14	11	36
2	1	4	5	5	5	5	4	4	3	4	5	36	20	11	68	26	14	28	10	9	8	15	4	18
2	1	5	5	5	5	5	4	5	3	4	3	38	20	12	79	28	25	26	7	13	9	17	4	21
1	2	4	4	5	5	4	3	4	3	4	3	35	17	11	71	26	22	23	4	14	13	6	8	34
0	2	5	4	5	2	4	3	5	5	4	5	36	21	14	64	22	20	22	12	20	8	17	6	36
0	3	3	4	3	2	3	4	4	3	4	4	29	20	11	31	9	15	7	11	15	13	18	16	61
1	5	5	5	5	5	5	3	4	2	3	3	39	19	9	52	20	20	12	9	12	10	9	5	32
0	3	4	4	3	3	3	4	4	3	3	3	30	19	10	47	17	14	16	12	11	14	16	10	52
1	2	4	4	4	5	5	4	2	2	2	3	30	20	6	56	17	22	17	12	16	11	17	6	39
1	4	5	4	4	4	4	4	4	4	4	4	37	19	12	52	19	17	16	11	16	16	12	9	41
0	4	4	2	4	3	3	4	4	3	4	2	31	22	11	55	13	22	20	5	19	11	20	18	47
1	2	2	4	2	2	2	4	4	2	3	4	23	22	9	37	13	15	9	13	19	6	19	5	34
0	4	3	3	2	3	3	4	4	4	4	4	30	19	12	27	12	9	6	13	14	17	16	14	66
0	1	1	2	2	2	2	4	4	4	4	4	22	22	12	30	12	10	8	9	14	6	19	16	51
1	4	4	2	2	4	4	5	5	4	4	4	33	20	13	39	16	9	14	10	14	8	18	13	53
0	2	4	4	2	2	2	4	4	2	4	2	26	21	10	35	8	18	9	16	13	11	20	20	56
1	3	3	4	4	4	3	4	4	4	4	3	33	21	12	57	22	18	17	15	20	9	19	7	45
1	4	5	5	5	5	5	4	5	3	2	4	39	18	10	56	26	16	14	4	16	14	8	5	26
0	4	4	5	2	4	4	4	3	4	3	4	33	20	10	63	21	18	24	5	12	6	17	11	40
1	4	5	3	3	4	3	4	4	4	5	3	35	19	13	55	21	16	18	9	15	10	13	11	45
1	2	2	3	2	2	2	4	4	2	2	2	21	22	8	25	8	7	10	17	18	9	19	16	63
0	2	4	4	5	4	4	4	5	3	4	2	35	21	12	57	23	18	16	6	14	9	19	7	36
1	4	4	4	4	4	4	4	4	4	4	3	36	21	12	40	16	13	11	12	15	15	14	10	65
1	2	3	4	3	4	3	4	4	3	4	3	30	20	11	41	17	12	12	6	18	14	15	11	40
0	1	3	2	2	2	2	4	3	2	4	2	21	20	9	35	14	14	7	12	15	18	17	17	53
0	2	4	5	5	5	5	4	4	4	4	3	38	18	12	42	14	16	12	10	15	14	15	14	29
0	3	2	4	2	3	3	4	4	4	3	3	28	19	11	34	9	13	12	10	11	9	16	12	47
1	5	5	4	5	5	5	2	4	5	2	4	40	18	11	65	25	21	19	10	16	17	11	5	38
1	4	4	5	4	4	4	3	3	5	2	4	35	16	10	44	19	15	10	4	7	11	11	12	40
0	4	3	3	3	3	4	3	2	1	4	2	27	18	7	60	23	20	17	7	12	17	17	13	47
1	4	4	4	4	4	4	3	3	2	3	3	32	18	8	50	22	13	15	6	12	19	14	11	44
1	5	5	5	5	5	5	4	4	2	4	4	40	18	10	62	21	22	19	7	12	10	18	5	18
0	4	4	4	4	5	4	4	4	4	5	1	38	18	13	30	14	9	7	5	10	9	17	13	60
0	3	4	4	2	3	4	4	3	2	2	4	27	19	7	32	14	10	8	12	14	9	13	20	50
1	5	5	2	4	4	2	5	5	4	5	3	36	20	14	46	16	13	17	13	15	6	19	5	52
1	1	2	2	1	1	1	4	4	1	2	1	15	22	7	34	19	10	5	11	15	19	18	10	56
0	2	2	1	3	1	2	4	4	2	2	2	19	21	8	48	18	20	10	8	12	11	18	5	37
1	2	4	5	4	4	4	5	4	4	4	2	35	21	12	79	28	24	27	15	17	4	16	9	46
1	4	4	4	4	4	4	3	4	4	4	4	36	16	12	67	26	20	21	9	12	10	12	4	27
1	3	4	3	3	3	4	4	4	3	4	3	31	20	11	37	14	15	8	12	13	17	14	10	54
1	2	2	5	4	3	2	5	5	1	5	5	29	18	11	35	13	10	12	20	14	16	9	13	48
1	4	4	4	4	4	5	4	4	3	4	4	36	21	11	57	26	15	16	17	14	11	19	9	61
1	1	4	4	4	5	4	4	4	3	4	3	33	19	11	30	11	12	7	19	10	4	17	10	70
1	3	3	3	4	4	4	4	4	3	4	4	32	19	11	39	12	16	11	15	16	11	17	12	46
0	2	4	2	2	2	1	5	4	4	4	1	25	18	12	49	17	18	14	5	7	12	12	14	45
2	2	4	4	5	4	4	3	4	2	1	4	30	20	7	71	27	25	19	9	11	13	19	6	38
0	5	4	4	4	5	5	4	5	2	4	2	38	18	11	65	24	22	19	4	9	16	16	6	34
0	3	2	5	4	4	4	5	4	3	4	3	33	21	11	39	18	13	8	9	18	10	17	11	48
1	4	4	4	4	5	5	4	4	3	4	3	37	20	11	63	26	19	18	14	12	9	12	5	31
1	5	3	4	4	5	5	4	4	3	3	3	36	19	10	73	27	19	27	11	14	7	11	4	23
2	3	5	4	5	5	5	5	5	4	4	4	40	18	13	74	25	24	25	4	16	19	10	5	30
0	2	3	4	4	3	1	5	4	4	4	3	29	20	12	49	20	17	12	9	15	7	20	12	61
1	4	4	4	5	4	4	4	4	5	4	3	38	17	13	53	20	18	15	9	14	10	10	10	40
1	4	3	5	2	2	5	4	2	4	4	2	31	22	10	36	18	11	7	6	14	17	18	10	52
1	2	5	5	5	5	5	4	5	5	5	1	42	22	15	60	27	23	10	9	10	7	18	5	44
0	4	4	4	4	4	4	3	4	4	4	3	36	18	12	59	20	18	21	9	13	5	13	5	20
0	2	4	4	4	4	4	4	4	4	2	4	32	21	10	48	21	13	14	13	16	10	19	13	36
0	3	5	5	5	5	2	4	5	4	3	3	37	20	12	64	24	18	22	5	14	9	12	6	26
0	2	4	3	4	4	3	2	4	2	3	4	29	21	9	42	14	14	14	10	15	15	15	11	41
1	5	4	4	5	4	5	5	4	4	4	4	39	19	12	53	18	20	15	11	13	15	12	10	44
0	2	4	4	2	3	3	4	4	2	4	2	28	17	10	64	25	18	21	6	9	16	8	12	46
0	4	4	4	3	4	4	3	2	3	3	2	31	19	8	61	20	20	21	6	15	9	12	15	40
0	4	4	4	4	4	4	4	4	4	4	2	36	20	12	64	23	17	24	7	13	12	14	9	32
0	1	2	2	2	1	1	4	4	2	2	3	17	18	8	54	13	20	21	12	8	7	18	9	45
1	4	4	5	5	5	5	5	5	5	5	3	43	19	15	36	17	10	9	20	11	12	20	9	47
1	2	2	2	2	2	2	4	4	3	2	1	21	18	9	19	6	8	5	15	8	16	16	18	80
0	4	5	4	4	4	4	3	4	2	5	1	36	18	11	31	11	13	7	10	10	11	17	16	48
1	4	4	4	4	5	5	4	3	4	4	4	37	18	11	53	18	16	19	13	14	13	15	6	32
1	1	4	4	3	5	5	4	4	5	4	5	35	18	13	69	25	20	24	9	17	9	7	6	29
1	3	4	4	4	4	4	4	4	5	4	4	36	18	13	66	26	17	23	6	12	12	11	4	16
0	3	3	3	3	2	3	5	3	2	3	3	25	20	8	35	11	9	15	11	19	17	18	14	58
1	2	4	5	3	4	4	5	5	3	4	4	34	22	12	51	15	16	20	7	18	11	19	8	50
0	1	5	5	5	5	3	5	4	4	3	5	35	19	11	64	26	15	23	9	17	8	16	6	31
0	4	4	4	3	4	3	5	5	3	4	4	34	20	12	62	23	23	16	9	14	6	19	7	34
0	4	4	4	4	4	4	5	5	4	5	2	38	18	14	52	18	16	18	7	13	14	12	15	49
1	2	4	5	4	5	4	5	4	4	4	4	36	21	12	51	25	13	13	10	17	13	18	8	37
0	4	5	4	3	4	5	4	4	4	4	2	37	20	12	48	18	10	20	16	19	18	13	8	20
0	4	4	4	4	4	4	5	4	4	4	4	36	19	12	56	21	16	19	7	13	16	13	6	30
0	1	2	4	4	3	3	5	5	3	4	4	29	20	12	53	20	18	15	10	17	5	15	7	39
1	4	4	2	3	4	4	4	5	4	4	4	34	20	13	44	18	14	12	9	18	17	18	7	35
1	4	4	4	5	5	4	4	4	2	2	3	34	17	8	58	21	20	17	5	12	6	14	6	42
1	4	3	4	4	4	4	4	4	2	4	3	33	20	10	65	24	21	20	12	17	8	14	8	43
0	4	1	2	5	2	2	5	4	4	1	4	25	19	9	57	20	20	17	10	18	5	16	6	32
2	4	4	4	4	4	4	4	4	4	4	4	36	20	12	66	22	22	22	5	16	9	14	8	35
0	3	2	4	4	2	2	5	5	5	4	4	31	19	14	43	22	12	9	8	18	11	14	5	37
0	3	2	2	4	2	2	4	4	4	4	3	27	19	12	41	15	13	13	14	14	14	13	9	46
1	4	4	4	4	4	4	3	4	4	4	4	36	22	12	61	25	21	15	11	17	10	20	4	32
0	2	4	4	2	3	2	4	4	4	5	5	30	20	13	49	20	16	13	11	14	13	17	12	42
1	2	5	4	3	5	5	4	2	2	3	2	31	21	7	71	23	24	24	8	14	15	17	4	38
1	2	4	4	4	5	2	5	4	2	4	4	31	21	10	57	24	17	16	8	19	9	11	6	51
1	2	3	2	3	3	3	5	5	5	5	3	31	19	15	62	21	22	19	8	10	9	14	6	39
2	3	5	4	4	5	4	4	4	3	2	3	34	18	9	56	25	14	17	10	13	8	16	6	16
1	4	4	5	4	5	4	5	5	5	4	3	40	20	14	77	27	24	26	16	19	13	16	8	44
1	2	4	3	3	2	2	5	4	3	3	2	26	21	10	28	12	8	8	19	15	12	19	15	67
1	1	4	4	4	5	5	5	4	3	2	2	32	20	9	63	28	22	13	5	8	12	20	4	42
1	3	2	2	2	2	3	4	4	3	3	2	24	21	10	50	18	17	15	12	10	8	18	12	55
1	5	5	5	5	5	5	4	5	5	5	2	45	21	15	58	24	16	18	10	16	12	16	6	45
1	5	4	4	4	4	5	5	5	4	4	4	39	20	13	58	20	16	22	10	17	15	18	6	28
1	4	3	4	4	4	4	4	2	2	3	4	30	19	7	61	22	20	19	8	11	4	14	7	24
1	4	4	4	3	4	4	4	4	4	4	3	35	20	12	57	24	17	16	14	15	16	16	8	43
0	2	2	2	3	2	2	4	3	3	3	2	22	22	9	17	6	5	6	15	14	16	20	19	76
0	4	4	5	5	4	5	4	5	5	3	4	40	22	13	68	27	19	22	8	19	7	20	4	24
1	2	2	2	3	4	3	4	5	4	4	4	29	21	13	35	16	9	10	20	18	17	18	7	58
1	4	5	5	4	5	5	5	5	4	4	2	41	20	13	32	12	13	7	15	20	16	17	13	71
1	4	4	4	5	4	5	2	5	5	4	4	40	17	14	65	25	20	20	6	11	6	6	7	24
0	5	5	5	5	5	5	5	5	5	5	5	45	20	15	63	25	21	17	7	20	7	15	5	29
1	4	4	4	4	4	4	4	4	4	4	3	36	19	12	61	23	21	17	8	14	15	15	6	20
1	5	5	2	5	5	2	4	5	5	5	1	39	21	15	62	24	14	24	13	17	12	15	7	35
0	2	2	3	4	4	4	5	4	3	4	3	30	20	11	37	14	13	10	12	19	12	15	9	47
1	5	5	5	5	5	5	5	5	5	5	4	45	19	15	76	27	26	23	11	17	11	9	6	33
0	4	5	4	4	5	4	4	5	4	4	5	39	19	13	66	24	19	23	4	11	14	18	9	33
1	2	4	4	4	4	4	5	3	2	4	2	31	16	9	50	17	15	18	8	8	14	11	17	52
1	5	4	4	5	5	5	2	3	4	4	3	39	18	11	63	25	18	20	4	15	7	6	4	36
1	4	4	4	2	4	4	5	5	4	4	1	35	20	13	40	19	9	12	9	15	9	16	5	35
0	4	5	5	5	4	4	4	4	4	2	2	37	21	10	60	25	19	16	4	15	9	17	5	42
0	4	4	5	4	5	4	4	4	4	4	3	38	21	12	54	21	20	13	10	16	15	15	13	28
1	4	5	4	4	5	5	3	2	3	4	3	36	20	9	52	19	21	12	13	16	10	18	5	42
1	5	5	5	5	5	5	5	5	5	5	2	45	18	15	76	27	24	25	12	9	8	20	4	36
1	3	4	5	4	5	3	5	5	1	4	3	34	21	10	44	19	19	6	13	11	9	19	8	60
1	2	5	4	3	3	4	5	5	4	4	4	34	20	13	53	24	13	16	13	17	19	13	9	44
1	5	5	5	5	5	5	5	5	5	3	4	43	18	13	55	17	15	23	14	19	9	8	9	40
1	2	4	4	4	5	4	4	4	4	4	2	35	19	12	55	22	17	16	12	16	8	13	9	36
0	2	3	5	4	4	2	4	4	3	4	1	31	18	11	17	6	6	5	15	11	14	18	17	69
0	3	4	4	5	4	4	4	4	4	4	4	36	21	12	64	24	17	23	12	15	9	16	7	33
1	2	3	4	2	3	4	4	4	2	4	3	28	21	10	57	22	15	20	13	16	14	18	9	44
0	3	4	4	3	4	3	5	5	4	4	5	34	20	13	61	20	22	19	7	17	8	18	8	35
1	5	5	5	5	5	5	5	5	3	5	5	43	18	13	64	25	27	12	11	8	6	18	4	35
1	2	4	4	4	4	3	4	4	4	2	2	31	20	10	57	25	17	15	15	17	17	18	10	43
0	4	2	2	5	4	5	5	4	2	4	4	32	17	10	62	25	18	19	6	10	9	16	10	35
1	1	2	4	5	5	2	2	2	1	4	4	26	19	7	40	19	9	12	8	17	15	14	9	51
0	2	2	2	3	3	4	5	5	3	4	2	28	20	12	42	18	16	8	13	9	12	18	6	63
1	1	5	5	5	5	5	3	4	3	4	1	37	21	11	68	28	15	25	11	19	13	15	4	24
0	2	4	4	4	3	1	4	5	3	4	2	30	19	12	45	17	10	18	8	18	14	17	14	49
1	4	4	4	4	4	4	3	4	4	4	4	36	19	12	39	19	10	10	7	14	20	12	6	56
0	2	4	4	4	4	3	4	3	3	2	3	29	20	8	46	22	11	13	10	11	12	17	15	42
0	2	4	3	4	3	2	2	3	2	4	3	27	19	9	42	18	13	11	13	14	8	12	11	28
0	4	4	5	4	4	5	4	2	2	3	5	33	16	7	76	24	24	28	5	11	10	7	5	23
0	4	5	4	4	4	4	3	4	5	4	4	38	18	13	54	22	17	15	6	15	12	6	11	30
1	2	5	4	5	5	5	4	5	2	4	2	37	18	11	48	18	12	18	11	12	16	14	8	45
1	5	4	3	5	5	4	4	5	2	4	5	37	21	11	68	22	25	21	12	16	4	20	6	28
1	4	4	4	5	4	4	5	5	4	4	5	38	19	13	64	25	17	22	6	15	12	14	7	37
1	4	4	4	4	5	4	2	4	4	4	3	37	19	12	60	21	18	21	10	14	15	11	9	52
1	5	4	5	5	5	5	3	5	3	3	5	40	20	11	65	23	19	23	7	14	4	15	4	23
0	4	5	4	5	5	3	4	5	4	2	1	37	20	11	47	23	12	12	9	14	15	12	14	46
1	2	3	4	3	3	4	5	5	4	5	3	33	22	14	37	13	13	11	18	18	9	18	12	54
1	4	5	4	5	5	4	4	5	4	4	4	40	19	13	68	24	21	23	12	18	12	16	5	40
1	4	4	4	4	4	4	4	4	4	4	4	36	20	12	51	26	12	13	11	18	12	15	5	46
1	2	5	5	5	5	5	4	4	5	5	4	41	21	14	78	27	24	27	11	15	11	7	6	34
0	4	4	4	4	4	4	5	4	4	4	4	36	20	12	43	17	13	13	10	15	16	15	11	43
1	2	3	4	2	3	2	3	4	4	4	4	28	17	12	57	22	12	23	10	8	13	12	6	44
0	5	5	5	5	4	5	3	4	5	1	4	39	21	10	58	25	16	17	6	11	17	17	4	26
0	4	5	5	5	4	5	5	3	3	4	4	38	22	10	62	19	24	19	5	18	10	19	13	37
0	3	2	4	2	2	2	4	2	2	4	2	23	19	8	64	22	20	22	9	14	13	17	11	43
1	4	4	4	5	5	5	4	4	4	4	4	39	19	12	54	19	18	17	5	16	12	13	7	29
0	5	5	5	5	5	5	4	5	5	5	5	45	22	15	64	27	20	17	8	19	11	18	9	27
0	3	3	3	3	1	2	4	4	2	5	3	26	20	11	46	15	19	12	13	12	15	18	9	58
0	4	4	4	4	5	4	3	3	3	4	2	35	21	10	57	22	16	19	8	15	11	14	9	34
1	4	5	4	5	5	5	4	5	5	5	4	43	22	15	44	17	17	10	9	19	18	14	11	44
1	4	4	4	5	3	2	4	3	3	4	4	32	17	10	52	21	18	13	5	8	13	15	17	42
1	4	4	4	3	4	4	3	4	4	4	3	35	21	12	70	26	23	21	10	18	9	16	8	35
0	5	5	5	5	5	5	5	5	5	5	3	45	21	15	75	28	21	26	12	17	8	19	4	41
1	4	5	3	5	5	5	5	5	5	2	5	39	19	12	32	16	6	10	20	14	6	19	4	58
0	3	4	4	5	3	4	5	4	4	4	4	35	21	12	53	19	16	18	16	19	7	19	4	28
1	4	4	5	4	5	4	1	4	4	5	3	39	21	13	45	13	18	14	13	19	12	15	13	65
0	4	4	4	4	4	4	5	5	5	5	3	39	21	15	57	21	21	15	11	15	10	17	11	45
1	5	4	4	4	5	5	4	4	4	2	5	37	20	10	60	21	21	18	5	16	9	18	7	47
1	5	5	5	5	5	5	4	4	2	3	3	39	20	9	72	26	22	24	6	16	14	18	4	28
1	2	4	4	4	3	3	4	4	4	4	5	32	19	12	76	26	23	27	6	18	7	15	5	22
1	4	4	4	4	4	4	3	4	4	4	3	36	20	12	56	21	17	18	17	16	13	15	9	44
1	3	5	4	5	4	4	4	5	4	4	5	38	20	13	72	27	21	24	10	15	4	16	7	33
0	3	2	4	5	4	4	5	5	4	2	4	33	20	11	58	20	15	23	10	15	6	15	9	43
1	4	3	1	2	2	1	5	5	5	5	4	28	22	15	60	26	24	10	12	17	12	19	13	43
0	5	5	5	5	5	5	5	5	5	4	5	44	19	14	53	24	12	17	14	18	4	14	5	24
1	4	3	4	4	4	4	5	4	4	4	4	35	20	12	30	17	8	5	14	17	16	15	10	67
1	2	2	2	4	2	3	5	5	5	4	1	29	21	14	58	27	14	17	20	16	13	18	15	41
0	1	4	4	4	4	4	4	5	4	5	3	35	20	14	45	12	16	17	8	18	10	15	9	42
1	4	5	4	4	5	5	4	5	4	3	4	39	21	12	56	24	16	16	6	15	16	16	6	38
1	4	3	2	4	4	4	5	5	5	5	3	36	19	15	54	17	22	15	15	13	11	15	9	43
1	5	5	5	5	5	5	5	5	5	5	4	45	20	15	75	28	21	26	16	16	5	15	5	30
1	2	2	2	2	2	2	4	3	2	4	3	21	18	9	37	14	15	8	5	8	17	20	12	69
1	5	5	5	5	5	5	1	1	1	1	4	33	15	3	69	27	14	28	5	6	5	8	5	18
1	3	5	4	5	5	5	5	4	3	5	5	39	21	12	61	21	22	18	10	19	7	17	8	39
1	2	4	3	4	4	4	5	4	2	3	4	30	19	9	41	21	12	8	6	12	15	17	15	63
1	2	4	4	4	4	2	4	5	4	5	4	34	21	14	75	28	24	23	6	15	16	15	7	31
1	1	4	4	4	4	4	2	4	1	4	2	30	22	9	57	27	11	19	14	20	19	18	7	21
0	4	4	3	4	4	4	4	4	4	3	2	34	21	11	47	16	19	12	8	14	8	15	12	36
2	4	5	4	5	3	4	5	5	4	4	3	38	21	13	54	26	16	12	11	16	19	18	7	46
1	4	5	5	5	5	5	5	5	5	5	4	44	19	15	71	23	23	25	7	17	5	13	4	28
1	5	5	5	5	5	4	5	5	5	5	5	44	19	15	63	19	22	22	12	15	20	14	6	40
0	2	3	2	4	2	3	4	3	2	4	4	25	18	9	60	20	17	23	10	13	8	18	6	30
0	4	4	4	4	4	3	4	4	4	4	4	35	20	12	64	26	16	22	5	19	16	9	5	37
1	5	4	5	5	5	5	5	4	5	5	5	43	21	14	69	27	14	28	18	17	8	20	8	25
0	2	4	3	2	1	3	2	3	2	1	5	21	18	6	33	17	8	8	4	12	15	11	13	54
1	4	5	4	5	3	2	5	1	4	3	4	31	21	8	33	15	12	6	12	18	15	19	15	57
1	5	4	4	5	5	5	5	4	4	3	5	39	21	11	73	25	23	25	8	16	17	14	8	34
0	4	4	4	5	5	5	5	5	5	5	4	42	21	15	55	21	15	19	13	13	11	18	6	40
1	1	4	2	4	3	1	4	5	4	4	1	28	20	13	57	24	18	15	7	14	9	14	11	44
1	4	4	4	4	4	5	5	5	4	4	4	38	22	13	29	15	7	7	4	16	6	19	7	37
1	5	5	5	5	5	5	3	4	4	5	1	43	18	13	64	25	17	22	12	15	15	13	6	39
1	3	4	5	4	3	1	4	4	3	5	3	32	21	12	44	14	18	12	9	13	13	19	16	63
1	2	5	4	4	5	3	5	5	5	5	4	38	17	15	65	26	18	21	10	16	16	11	7	36
1	4	3	4	5	4	2	3	4	2	3	4	31	17	9	37	12	13	12	6	11	7	15	10	54
0	4	4	4	4	4	4	5	5	4	4	4	37	20	13	58	23	18	17	14	16	8	19	10	47
0	4	5	5	5	4	4	5	4	4	4	4	39	18	12	39	11	19	9	19	17	11	9	12	53
1	1	1	1	1	1	1	5	5	3	5	3	19	22	13	15	7	4	4	8	18	10	20	15	78
0	3	2	3	4	2	4	2	3	3	2	3	26	19	8	56	20	20	16	5	15	16	16	14	48
1	1	2	4	4	4	4	5	3	2	2	2	26	22	7	65	23	23	19	17	20	16	20	18	54
1	4	4	2	4	2	4	2	2	4	2	4	28	15	8	58	21	18	19	7	10	16	9	10	41
1	5	5	5	4	5	5	5	5	5	5	4	44	20	15	59	25	11	23	9	16	11	14	8	37
1	1	5	3	4	3	1	5	5	4	4	4	30	21	13	56	25	18	13	12	16	5	15	13	40
0	2	4	4	4	4	4	4	4	4	4	4	34	20	12	72	27	21	24	10	15	10	13	8	26
1	4	3	2	4	5	4	4	4	3	4	3	33	21	11	34	8	17	9	14	14	12	20	9	46
1	3	5	5	5	5	5	4	5	4	4	4	41	18	13	73	28	22	23	14	15	8	12	4	29
0	4	3	2	3	2	3	3	4	3	3	4	27	20	10	47	16	15	16	9	13	12	16	8	50
1	5	4	4	4	4	3	5	5	4	4	1	37	19	13	44	15	16	13	17	11	11	18	6	44
0	4	2	5	4	5	5	2	2	2	2	1	31	17	6	37	13	12	12	4	10	10	16	15	51
0	3	2	4	4	4	4	5	2	2	2	4	27	20	6	60	24	18	18	12	13	4	15	7	29
1	4	3	4	4	3	4	5	5	2	4	4	33	19	11	71	22	26	23	11	14	16	17	15	54
1	5	5	5	5	5	5	4	5	5	5	4	45	19	15	70	28	19	23	5	16	11	12	5	24
1	4	4	4	4	4	4	3	3	3	4	3	34	19	10	61	17	24	20	9	14	10	13	14	44
0	3	2	4	4	4	4	4	4	3	2	4	30	21	9	37	13	13	11	9	14	10	18	11	40
0	1	4	4	5	5	4	5	5	5	5	5	38	19	15	44	17	15	12	17	15	10	15	8	40
1	5	5	5	5	4	5	5	5	5	5	4	44	20	15	76	24	27	25	12	15	15	20	7	37
0	4	4	4	3	4	4	5	5	5	5	4	38	21	15	50	18	18	14	19	17	18	19	13	59
1	2	2	2	2	1	2	4	4	2	2	1	19	19	8	61	21	19	21	7	14	13	10	11	43
0	1	4	2	2	2	2	4	4	1	2	2	20	21	7	41	15	13	13	12	12	18	18	15	45
1	2	4	4	5	4	5	2	3	4	4	4	35	20	11	61	23	18	20	10	12	18	15	10	39
1	5	4	4	5	4	5	4	4	5	3	3	39	19	12	64	23	20	21	12	15	5	16	8	29
0	2	4	4	3	3	4	4	4	4	4	4	32	20	12	62	23	22	17	6	16	8	13	11	40
1	2	2	2	2	2	4	4	4	3	4	5	25	17	11	52	22	15	15	18	10	12	19	8	51
1	1	2	4	4	4	4	4	4	4	2	4	29	20	10	69	24	19	26	15	14	5	12	6	28
1	4	5	5	5	5	5	4	5	3	4	3	41	18	12	66	25	21	20	10	9	6	10	4	32
0	4	4	4	4	4	4	5	5	3	5	2	37	21	13	47	18	19	10	13	17	7	18	9	40
1	5	5	5	5	5	5	1	1	5	5	1	41	22	11	79	25	26	28	6	12	7	16	4	17
0	3	2	4	2	2	1	3	4	2	2	4	22	21	8	39	10	16	13	18	16	15	18	16	61
1	2	5	5	3	5	5	5	5	5	5	1	40	21	15	49	24	15	10	10	14	12	16	4	28
1	4	3	3	5	3	2	4	5	3	3	4	31	19	11	57	16	20	21	11	15	11	17	7	36
0	2	4	5	5	4	4	4	4	4	4	4	36	19	12	60	22	19	19	6	12	14	14	7	31
1	4	5	5	5	5	5	4	3	3	4	4	39	18	10	74	27	22	25	12	10	14	10	8	29
1	3	5	4	5	5	5	3	2	2	2	4	33	22	6	53	20	21	12	10	19	9	16	9	49
0	2	4	2	1	2	1	5	2	2	4	1	20	21	8	21	8	9	4	10	18	17	18	13	63
1	4	2	4	3	4	3	4	4	4	4	2	32	20	12	70	25	19	26	4	11	19	10	6	27
0	4	3	3	2	2	4	4	4	3	3	4	28	20	10	47	21	17	9	9	13	13	20	11	38
1	4	4	4	5	4	4	3	3	3	3	4	34	21	9	48	20	16	12	11	16	15	17	6	41
0	4	4	4	4	4	4	5	5	4	4	2	37	20	13	49	16	18	15	16	16	8	16	16	52
1	2	2	2	4	3	3	4	4	3	4	2	27	19	11	56	21	18	17	9	16	13	16	9	35
1	4	5	5	5	5	5	2	4	4	5	5	42	16	13	75	27	22	26	4	14	11	5	4	18
0	4	4	4	4	3	4	4	4	4	4	4	35	19	12	71	25	26	20	8	15	6	13	7	34
0	5	5	5	5	2	3	4	4	3	4	4	36	18	11	71	20	24	27	10	16	11	12	11	27
1	5	5	5	5	5	5	5	5	5	5	1	45	20	15	70	28	23	19	20	17	15	11	6	41
1	1	3	2	3	4	4	4	4	4	4	2	29	17	12	23	6	8	9	17	16	8	15	11	62
1	2	3	3	3	3	4	4	3	3	3	4	27	20	9	60	25	18	17	12	14	12	16	9	37
0	4	4	4	1	1	1	5	5	2	4	4	26	21	11	49	18	13	18	5	14	11	17	15	54
1	2	5	5	5	4	3	5	5	5	5	2	39	20	15	41	24	11	6	5	16	13	11	7	57
1	4	4	2	2	4	4	4	4	2	4	2	30	19	10	32	11	12	9	9	13	20	17	15	72
1	4	4	4	5	4	5	4	4	4	4	4	38	17	12	61	21	20	20	14	14	11	8	6	35
1	5	4	4	5	5	5	2	4	5	4	5	41	20	13	65	27	22	16	4	12	5	10	5	27
1	5	5	5	4	5	5	5	5	5	5	1	44	18	15	62	22	23	17	17	16	11	13	7	36
0	5	5	5	5	4	5	3	2	4	3	3	38	18	9	68	25	21	22	12	15	12	11	8	38
1	4	4	4	4	4	4	5	4	4	4	3	36	20	12	49	20	10	19	13	14	10	18	5	37
0	4	4	4	4	4	4	4	5	4	4	4	37	20	13	62	24	21	17	15	13	5	14	6	20
1	1	2	4	3	4	2	4	4	2	3	2	25	18	9	33	16	11	6	11	14	10	16	12	55
1	2	4	4	4	3	2	4	3	4	4	3	30	18	11	46	17	17	12	13	13	10	13	14	57
1	2	4	4	4	4	4	4	4	4	4	4	34	21	12	43	19	12	12	10	17	17	16	9	39
1	4	3	4	2	3	3	2	3	2	3	2	27	18	8	54	18	20	16	10	12	10	11	12	36
0	2	4	5	4	4	4	5	5	4	4	4	36	20	13	34	14	8	12	10	16	10	16	13	56
1	2	4	4	2	2	2	4	4	4	4	4	28	18	12	56	17	21	18	5	15	9	9	12	48
0	4	5	4	4	4	4	4	4	5	4	1	38	20	13	46	20	12	14	9	12	14	18	12	52
0	4	4	4	4	4	5	4	4	4	4	3	37	18	12	73	25	25	23	13	14	8	18	10	56
1	5	5	5	5	5	4	2	2	3	4	3	38	18	9	72	25	19	28	6	14	10	7	6	27
0	2	1	2	2	2	2	4	4	2	5	2	22	22	11	51	12	22	17	20	20	11	20	13	66
1	2	5	5	5	4	2	4	5	4	2	2	34	17	11	49	19	19	11	7	11	11	15	4	45
0	2	4	4	4	5	4	3	4	3	4	5	34	19	11	54	25	15	14	10	14	12	16	9	39
1	2	4	4	4	5	2	3	5	5	5	3	36	19	15	61	24	16	21	6	14	12	11	6	28
1	5	5	4	4	3	4	4	4	4	4	4	37	22	12	60	26	21	13	7	20	20	20	9	49
0	3	2	4	3	2	3	4	5	4	4	2	30	17	13	54	19	18	17	11	10	6	13	17	60
0	1	4	4	4	4	5	4	4	4	4	4	34	20	12	51	23	18	10	4	11	12	13	9	38
1	5	5	5	5	4	5	5	5	5	5	3	44	18	15	68	24	24	20	6	13	13	13	4	20
1	2	4	4	4	4	4	4	4	3	4	4	33	22	11	55	19	15	21	11	20	8	20	6	36
1	5	5	5	5	5	5	5	5	5	5	4	45	20	15	65	28	16	21	19	20	11	14	5	16
1	5	5	5	5	5	5	4	4	2	5	4	41	21	11	41	18	17	6	18	15	13	19	5	42
0	5	4	2	4	3	2	4	3	2	2	2	27	20	7	55	21	16	18	12	16	7	16	12	41
1	4	4	2	2	2	2	3	3	2	3	2	24	19	8	38	16	8	14	15	9	19	19	18	65
1	2	2	2	2	1	2	4	2	1	4	4	18	21	7	34	15	11	8	8	18	9	16	6	38
1	4	4	4	4	4	4	5	4	4	4	3	36	19	12	56	20	19	17	13	16	16	13	8	39
1	2	4	5	5	5	5	5	5	5	5	5	41	21	15	63	22	20	21	13	16	9	18	7	38
1	4	5	5	5	5	5	4	5	5	5	2	44	21	15	54	26	20	8	15	13	10	17	10	51
0	4	4	4	4	5	5	5	5	5	5	3	41	21	15	29	11	10	8	10	14	5	19	11	50
1	4	3	2	2	3	1	5	5	5	5	4	30	21	15	62	24	17	21	11	17	12	18	7	40
0	4	5	5	5	5	5	4	5	5	4	4	43	21	14	71	23	26	22	8	19	15	19	9	28
1	4	4	3	4	3	4	4	4	3	4	2	33	22	11	39	15	12	12	18	17	15	19	13	51
1	4	4	4	2	3	3	5	4	4	4	1	32	21	12	55	18	20	17	11	19	14	15	10	37
1	3	4	4	4	4	4	4	4	3	4	3	34	20	11	46	24	9	13	9	15	14	14	8	35
1	3	3	3	5	3	4	3	3	3	3	4	30	18	9	50	16	18	16	10	14	12	14	10	34
1	1	2	2	1	3	4	4	4	2	4	5	23	21	10	73	27	20	26	13	17	10	11	8	30
1	2	4	4	4	4	5	5	5	4	4	4	36	18	13	60	25	16	19	12	14	13	12	6	32
0	3	4	3	4	3	4	4	4	3	4	3	32	19	11	53	21	15	17	15	16	4	17	11	40
0	2	3	2	2	2	2	4	3	2	2	2	20	17	7	27	10	11	6	11	9	16	16	17	69
0	2	4	3	2	2	3	5	4	4	4	2	28	21	12	48	20	11	17	14	17	16	15	7	39
0	4	3	4	4	4	5	4	5	4	5	5	38	22	14	78	27	23	28	12	18	6	18	12	33
1	2	1	1	1	1	1	4	1	1	2	1	11	19	4	29	8	13	8	20	9	7	16	15	70
1	5	5	4	5	5	5	5	5	4	5	3	43	19	14	51	20	14	17	13	17	14	10	9	50
1	2	2	4	4	3	1	5	5	4	5	1	30	21	14	41	10	18	13	15	17	8	18	8	44
1	1	4	5	5	5	5	4	4	3	4	4	36	19	11	70	23	24	23	4	10	12	15	7	44
1	4	4	2	4	4	5	5	4	3	3	2	33	22	10	75	28	23	24	14	19	12	13	14	29
0	4	4	5	4	4	5	3	4	5	4	3	39	20	13	75	27	21	27	6	12	13	17	8	20
1	5	5	5	5	5	5	5	5	5	5	3	45	21	15	65	27	16	22	16	16	15	19	9	56
1	3	4	4	4	5	4	4	4	2	4	2	34	19	10	56	22	16	18	10	16	13	11	7	43
1	2	4	2	4	4	2	2	2	4	2	2	26	16	8	78	26	25	27	6	8	5	12	4	20
0	5	2	4	4	5	5	5	5	5	5	1	40	19	15	34	8	20	6	18	12	16	20	11	46
0	4	4	4	5	5	4	4	4	5	4	2	39	19	13	59	24	17	18	7	13	8	13	11	34
1	4	4	4	4	4	4	4	4	2	4	2	34	22	10	49	22	18	9	16	18	18	17	8	53
1	5	4	4	4	4	4	4	4	3	2	4	34	20	9	73	26	25	22	9	14	7	17	11	40
0	2	4	4	4	2	2	4	4	2	2	3	26	18	8	34	17	11	6	6	6	15	20	12	58
1	4	4	4	2	2	3	4	4	4	4	4	31	20	12	36	17	9	10	18	14	13	16	9	61
0	5	5	5	5	5	5	5	5	5	5	5	45	18	15	71	28	18	25	4	15	5	13	4	42
0	5	5	5	5	4	5	4	5	2	4	3	40	19	11	56	20	20	16	11	15	16	14	14	45
1	2	4	4	4	5	4	4	4	4	4	4	35	19	12	65	26	19	20	8	17	10	11	9	23
2	3	3	3	3	2	3	4	4	2	4	4	27	22	10	59	23	19	17	10	13	11	16	9	44
1	2	4	5	5	4	5	2	3	4	4	3	36	22	11	66	25	21	20	4	17	14	15	8	37
1	4	4	4	4	4	4	4	4	4	4	4	36	19	12	71	24	23	24	9	11	14	7	5	19
1	4	2	4	3	2	3	4	4	2	3	4	27	21	9	55	21	15	19	9	14	15	13	8	43
1	4	4	3	4	5	4	4	5	5	4	2	38	21	14	58	23	12	23	16	19	12	15	4	40
1	2	4	4	5	5	2	4	4	2	4	2	32	19	10	40	17	13	10	13	16	4	16	16	39
1	4	4	5	4	4	4	5	5	5	4	4	39	20	14	55	26	16	13	13	20	10	13	10	45
1	4	3	4	5	5	4	3	4	5	4	4	38	18	13	66	23	19	24	4	15	10	11	8	32
1	5	5	5	5	5	5	2	4	2	3	4	39	21	9	59	26	22	11	5	14	7	15	4	43
0	5	5	5	5	5	5	5	5	5	5	5	45	21	15	80	27	25	28	5	16	4	14	5	28
1	4	5	5	5	5	5	5	4	5	4	4	42	20	13	54	18	18	18	11	17	13	17	5	30
1	4	4	3	4	4	3	3	3	2	2	4	29	21	7	70	23	24	23	4	14	15	18	9	42
0	4	4	3	3	3	3	5	4	4	5	3	33	22	13	44	15	14	15	19	17	9	18	11	48
1	2	5	5	4	5	5	4	4	3	4	2	37	18	11	56	23	18	15	7	19	6	9	10	42
1	2	2	4	4	3	3	4	3	2	2	2	25	20	7	38	20	10	8	13	15	15	15	9	53
0	1	5	2	5	4	4	5	5	2	5	5	33	21	12	62	19	19	24	15	20	5	19	12	48
1	2	4	4	4	3	2	4	4	2	3	3	28	21	9	39	14	13	12	13	14	4	19	11	43
0	4	4	4	4	4	4	3	3	2	2	4	31	20	7	46	24	14	8	13	17	10	14	11	51
1	2	1	1	4	3	1	4	4	4	4	1	24	22	12	21	8	6	7	6	15	20	19	8	58
1	4	2	4	1	4	4	4	5	2	4	3	30	22	11	37	13	15	9	17	16	9	18	13	46
1	5	5	5	4	5	4	4	3	3	5	4	39	19	11	53	20	16	17	6	11	6	18	6	34
1	4	5	4	4	5	2	5	5	4	4	4	37	17	13	67	23	18	26	7	15	5	11	5	27
1	4	4	5	4	4	4	4	4	4	2	4	35	19	10	49	22	14	13	7	11	19	12	10	62
1	2	4	5	5	5	5	4	4	4	4	4	38	17	12	65	26	17	22	8	12	14	14	5	29
1	4	5	5	5	5	5	5	5	5	5	2	44	21	15	77	25	24	28	7	17	7	17	4	33
1	2	4	2	3	5	5	5	5	4	2	5	32	19	11	62	27	16	19	7	15	14	10	4	31
1	1	4	2	2	2	2	5	5	4	4	4	26	21	13	78	28	26	24	12	18	4	19	5	37
0	3	2	2	2	2	2	4	4	4	4	3	25	17	12	48	19	11	18	8	15	6	12	7	43
1	4	5	5	5	5	5	4	5	2	4	2	40	20	11	69	23	22	24	8	17	13	16	6	41
1	2	3	2	4	3	5	5	4	3	4	4	30	18	11	57	18	18	21	12	16	9	12	8	42
0	4	4	4	5	4	4	4	4	4	4	4	37	21	12	61	25	18	18	14	16	17	20	9	34
1	3	3	4	2	1	1	5	5	3	1	1	23	22	9	73	20	26	27	10	19	19	20	7	45
1	2	4	3	4	4	4	3	4	3	4	2	32	20	11	53	21	15	17	8	11	17	16	10	40
1	5	4	3	3	5	4	4	3	2	3	3	32	22	8	70	24	24	22	7	14	16	19	6	32
0	4	3	4	5	4	4	4	4	2	3	3	33	19	9	64	23	20	21	13	13	6	13	5	27
1	1	2	3	2	3	3	4	4	3	5	3	26	19	12	53	17	16	20	16	16	6	18	5	38
0	5	5	5	5	5	5	5	5	5	5	3	45	21	15	68	25	22	21	11	12	5	20	8	46
1	4	4	2	4	4	2	5	4	4	4	2	32	21	12	61	20	22	19	16	18	8	15	9	37
0	2	2	3	3	2	2	2	3	1	4	4	22	18	8	41	20	12	9	6	10	14	18	15	55
1	3	2	2	2	1	2	4	3	2	3	4	20	20	8	40	18	12	10	8	14	9	16	13	47
1	4	4	5	5	4	4	5	4	4	4	4	38	20	12	60	23	19	18	15	16	15	17	12	49
1	1	4	3	3	4	4	4	2	1	3	2	25	20	6	57	23	16	18	12	15	16	17	12	36
0	3	4	4	3	2	3	4	4	4	4	4	31	22	12	52	20	14	18	6	11	15	16	14	43
0	2	3	3	2	2	2	4	4	2	3	3	23	21	9	26	10	8	8	18	17	14	16	20	58
1	4	4	4	2	3	3	3	4	1	5	2	30	18	10	56	19	16	21	5	12	17	15	16	49
1	4	5	5	5	5	5	4	4	2	2	3	37	22	8	82	28	26	28	11	19	4	18	5	23
0	1	1	2	2	1	1	5	4	3	4	3	19	21	11	33	12	11	10	4	13	11	19	12	46
0	2	5	1	4	3	4	5	4	2	3	5	28	19	9	50	17	18	15	9	18	13	14	10	46
1	5	5	4	4	4	5	5	4	4	4	3	39	21	12	64	23	22	19	15	18	13	18	8	35
1	4	5	4	4	5	5	4	5	3	3	5	38	20	11	69	27	23	19	15	12	17	16	11	29
0	3	4	4	3	3	2	3	3	4	2	4	28	21	9	55	19	17	19	9	11	11	14	14	43
1	2	4	4	3	4	4	2	4	3	4	2	32	19	11	55	21	14	20	5	15	16	14	9	20
1	5	5	3	5	5	5	4	3	3	4	3	38	17	10	60	28	22	10	12	13	6	12	6	45
1	4	4	3	4	4	5	4	4	3	4	4	35	19	11	65	20	22	23	16	16	13	13	5	37
0	3	2	2	2	2	1	4	4	4	4	4	24	21	12	44	17	16	11	14	16	6	20	9	48
1	4	2	4	5	4	4	5	5	5	5	1	38	20	15	39	9	19	11	17	18	14	14	10	59
1	5	5	5	5	5	5	5	5	5	5	5	45	21	15	73	26	24	23	11	18	14	17	7	36
0	5	5	5	5	5	5	4	5	4	5	4	44	22	14	66	26	19	21	12	19	7	19	6	43
0	2	3	3	3	2	3	4	4	3	4	3	27	19	11	53	16	15	22	10	14	11	6	15	37
0	3	3	4	3	3	2	4	2	2	4	4	26	21	8	22	9	5	8	14	16	17	18	10	41
0	5	2	2	5	4	4	4	3	4	3	3	32	21	10	59	24	17	18	11	15	6	17	13	31
1	2	2	3	4	3	2	5	5	4	5	4	30	19	14	42	22	9	11	14	17	4	15	8	28
0	5	5	5	5	5	5	5	5	5	5	2	45	22	15	75	27	20	28	12	15	5	20	6	39
1	2	2	4	2	5	2	4	4	2	4	2	27	18	10	76	27	25	24	11	17	8	14	9	40
1	3	4	3	5	5	4	4	4	4	4	4	36	19	12	43	14	11	18	12	16	9	11	10	38
1	3	4	2	4	3	2	4	3	2	3	3	26	19	8	41	17	12	12	6	12	14	16	12	48
0	4	4	4	4	4	4	4	4	4	3	4	35	19	11	41	12	14	15	14	16	13	15	9	38
1	1	5	5	5	5	5	5	5	2	4	5	37	20	11	56	24	19	13	8	17	7	20	8	45
1	5	4	4	4	4	5	5	4	4	4	1	38	22	12	64	22	21	21	13	15	15	17	11	48
0	5	5	5	5	5	5	5	4	4	4	4	42	20	12	48	14	22	12	17	14	7	14	11	40
0	5	5	2	3	4	4	2	4	4	4	5	35	20	12	66	24	21	21	13	15	17	15	5	36
1	2	2	4	2	2	2	4	4	4	4	3	26	19	12	59	19	22	18	19	16	8	12	15	44
0	1	4	4	5	5	4	4	1	4	2	4	30	19	7	41	18	14	9	10	17	10	11	11	51
0	4	3	4	4	4	3	4	4	4	4	4	34	22	12	63	22	21	20	11	18	11	18	7	34
0	2	2	4	3	3	3	5	4	3	5	2	29	22	12	55	15	24	16	15	19	16	20	8	45
1	4	4	2	4	4	4	5	5	4	3	2	34	22	12	40	14	14	12	19	14	12	20	8	55
1	2	4	2	4	4	4	4	4	4	2	4	30	20	10	65	23	23	19	9	18	4	16	9	28
0	2	2	3	4	3	4	4	4	2	3	3	27	21	9	42	18	12	12	16	16	9	19	11	44
0	5	5	5	5	5	5	5	5	5	5	4	45	21	15	68	26	21	21	7	13	8	17	4	31
0	4	1	1	2	2	1	5	4	2	3	4	20	22	9	35	13	9	13	10	16	11	17	17	49
0	4	4	4	4	5	4	4	4	3	4	3	36	20	11	75	27	22	26	4	11	6	19	5	30
1	3	4	5	5	5	4	4	5	4	5	5	40	19	14	70	26	20	24	11	18	13	11	7	27
0	1	4	3	4	2	2	5	4	2	3	4	25	20	9	53	20	17	16	12	12	9	18	10	43
1	1	1	1	1	1	1	5	5	4	5	1	20	22	14	21	5	10	6	14	17	16	18	16	68
1	2	4	4	5	5	5	5	5	5	3	1	38	20	13	18	4	4	10	20	20	8	16	11	75
1	4	5	5	5	4	5	5	5	3	5	4	41	20	13	68	27	20	21	12	15	13	15	11	40
2	2	4	4	5	5	4	4	4	3	4	5	35	19	11	67	25	21	21	5	18	8	9	5	23
1	5	5	4	4	5	5	4	5	2	2	3	37	21	9	49	21	21	7	13	18	15	19	6	48
1	4	2	2	5	4	4	5	5	2	4	2	32	20	11	37	16	13	8	8	11	4	19	13	56
1	3	2	1	2	3	2	1	3	2	1	5	19	16	6	33	12	6	15	11	13	12	13	12	47
1	2	4	4	5	5	4	4	4	4	5	4	37	22	13	48	13	17	18	9	17	8	20	8	50
1	5	5	5	5	5	5	5	3	4	5	5	42	21	12	66	24	20	22	7	11	20	10	4	35
0	4	5	4	5	4	5	3	4	2	4	3	37	18	10	63	22	18	23	8	15	17	13	9	37
1	2	5	5	5	5	5	2	5	5	5	5	42	16	15	77	28	21	28	8	13	7	11	6	24
0	5	5	5	5	5	4	5	5	5	5	4	44	21	15	57	22	21	14	20	17	5	20	5	32
0	4	4	4	2	4	2	4	2	4	4	3	30	18	10	57	22	17	18	12	16	12	9	11	39
0	4	5	4	5	4	5	4	5	4	4	2	40	19	13	61	23	15	23	4	18	4	16	6	32
1	2	2	2	3	3	4	4	4	3	3	4	26	21	10	60	26	16	18	8	16	17	18	6	32
0	3	2	4	4	3	4	4	4	2	3	4	29	19	9	55	15	16	24	9	15	12	15	9	36
1	5	4	4	4	5	5	5	5	4	4	4	40	19	13	63	20	25	18	12	11	4	16	7	39
1	3	2	3	3	2	3	5	5	4	2	5	27	21	11	38	17	14	7	12	17	13	18	13	37
1	2	2	4	2	1	2	4	3	2	2	2	20	21	7	24	9	8	7	10	15	14	19	13	57
0	2	3	2	4	2	2	4	4	2	4	2	25	19	10	59	13	26	20	14	11	7	19	11	38
1	5	4	4	4	5	4	2	5	4	5	4	40	20	14	63	18	25	20	6	15	9	13	5	38
1	2	3	4	2	3	2	4	4	2	3	2	25	20	9	32	13	11	8	16	15	14	16	11	53
1	4	4	4	4	4	3	4	4	4	4	3	35	19	12	68	24	20	24	9	15	8	13	7	16
0	4	3	1	1	3	2	2	2	2	2	2	20	19	6	56	17	23	16	8	10	5	20	10	31
0	1	1	1	1	1	1	3	1	1	5	1	13	21	7	23	4	6	13	5	11	12	14	20	77
1	5	4	5	5	5	5	3	2	4	4	3	39	20	10	64	21	21	22	8	17	4	13	5	25
1	4	4	5	4	4	4	5	5	4	5	4	39	21	14	34	15	12	7	20	19	19	20	13	57
1	2	4	4	4	5	3	4	4	3	4	4	33	20	11	51	18	17	16	10	15	16	15	10	44
1	3	4	4	5	5	4	4	5	2	4	3	36	21	11	35	16	12	7	9	14	18	20	6	66
1	5	5	5	5	5	5	5	5	5	5	3	45	20	15	59	23	17	19	5	16	14	17	6	46
1	2	4	4	4	5	4	4	4	2	4	4	33	21	10	67	23	23	21	7	16	8	17	6	44
0	1	1	1	1	2	2	3	3	2	3	3	16	20	8	27	5	13	9	10	12	9	18	16	60
1	4	4	3	4	4	4	2	2	3	2	5	30	20	7	58	19	22	17	16	16	18	13	9	41
1	2	3	3	2	2	5	5	5	1	2	2	25	21	8	44	21	17	6	15	10	6	15	5	32
0	3	2	4	2	2	1	3	2	2	4	2	22	20	8	48	18	14	16	8	10	7	17	15	49
0	4	4	4	2	4	4	4	4	2	4	4	32	22	10	33	10	12	11	16	16	13	16	15	65
0	4	5	4	5	4	4	5	5	3	4	5	38	22	12	56	17	18	21	17	18	7	19	8	28
1	4	4	2	5	3	5	5	5	4	2	5	34	21	11	58	22	15	21	7	16	16	20	8	30
1	2	4	4	4	4	5	4	4	2	4	4	33	19	10	59	26	16	17	14	17	13	11	10	27
1	3	5	5	5	5	4	4	2	4	2	4	35	18	8	78	28	25	25	4	14	4	10	5	23
0	2	3	4	4	4	3	4	4	4	4	4	32	20	12	47	17	18	12	10	17	15	12	12	55
0	3	4	4	5	4	4	3	4	4	3	5	35	17	11	71	25	24	22	9	12	4	9	4	16
1	4	4	4	4	2	4	5	5	5	5	3	37	21	15	60	20	21	19	19	17	13	19	11	45
1	2	4	4	4	4	2	4	4	3	4	2	31	20	11	50	21	15	14	15	18	15	18	11	43
0	4	4	4	3	4	3	5	5	3	5	3	35	20	13	55	16	21	18	7	13	9	16	11	45
0	5	5	5	4	1	5	5	5	5	5	1	40	20	15	42	15	17	10	16	15	8	18	12	55
0	1	4	4	4	4	4	3	3	3	2	2	29	19	8	53	20	16	17	9	15	16	16	11	53
1	4	4	4	4	4	4	5	5	5	5	1	39	22	15	19	6	9	4	20	19	4	19	17	68
1	4	5	5	5	5	5	4	4	2	2	4	37	18	8	72	25	24	23	7	17	5	7	5	30
0	1	1	2	1	1	1	4	4	2	3	3	16	20	9	34	10	15	9	17	10	17	19	13	68
1	2	4	5	5	4	4	4	4	5	5	2	38	20	14	54	19	15	20	4	11	9	19	7	54
2	4	5	4	4	3	4	5	5	5	4	5	38	21	14	58	22	18	18	15	18	11	14	7	50
1	5	2	3	2	3	3	5	5	2	3	5	28	20	10	51	16	19	16	11	11	10	15	13	49
1	5	5	5	5	5	5	5	5	5	5	4	45	19	15	72	28	20	24	11	17	4	9	4	24
1	4	5	5	5	5	5	5	5	4	5	5	43	20	14	65	25	18	22	8	19	17	17	7	30
1	3	3	4	4	1	3	5	5	4	5	3	32	22	14	64	23	20	21	8	14	7	18	10	48
1	4	5	5	5	5	5	4	3	4	3	4	39	20	10	77	27	24	26	8	16	7	14	4	16
1	4	2	4	4	5	4	5	5	4	4	2	36	17	13	54	20	19	15	6	14	10	9	8	31
1	5	5	5	5	5	5	5	4	4	3	3	41	20	11	59	23	17	19	10	8	13	14	4	24
1	4	4	4	4	4	4	4	5	4	4	4	37	20	13	54	18	18	18	11	12	7	17	6	37
0	3	2	4	3	3	4	4	4	3	4	3	30	20	11	52	16	18	18	9	17	11	18	13	44
1	2	4	4	5	4	4	4	4	4	4	5	35	21	12	55	21	20	14	13	17	11	15	9	51
0	5	5	5	5	5	5	5	4	4	4	2	42	18	12	50	17	23	10	9	5	4	16	16	36
1	1	5	5	4	5	4	2	2	3	3	4	32	19	8	62	26	12	24	8	16	17	13	9	36
1	4	5	4	4	4	4	4	4	4	3	4	36	21	11	73	27	22	24	10	15	12	17	8	37
1	2	5	5	5	5	2	4	4	3	4	4	35	19	11	69	24	22	23	8	16	6	15	8	33
0	2	4	4	3	4	4	4	4	2	2	2	29	17	8	30	10	12	8	5	11	9	14	10	54
0	1	2	4	2	2	2	5	5	2	4	3	24	20	11	48	21	12	15	9	14	8	18	13	43
1	4	3	3	4	2	3	4	3	2	4	3	28	21	9	43	17	17	9	17	16	17	14	8	50
3	4	3	2	4	5	5	4	4	4	4	4	35	21	12	61	22	22	17	11	16	6	17	5	36
1	5	4	4	4	5	5	5	5	5	5	2	42	21	15	59	23	20	16	7	20	14	19	5	37
0	4	4	4	3	4	4	4	2	2	2	5	29	19	6	63	18	21	24	16	7	6	13	15	32
0	5	4	4	5	5	5	4	3	3	3	4	37	20	9	64	23	23	18	4	8	4	15	6	26
0	5	4	5	4	4	5	4	5	4	4	5	40	22	13	74	24	24	26	17	14	17	18	13	42
0	2	2	4	2	3	5	4	4	1	1	1	24	17	6	29	14	6	9	19	12	12	19	14	63
